# Supplementary material for: Multi-omics analysis reveals the physiological and molecular response to cold stress in different spring wheat cultivars at the booting stage
Source: Front Plant Sci. 2025 Aug 4;16:1594676. doi: 10.3389/fpls.2025.1594676 (PMC12358470; doi:10.3389/fpls.2025.1594676)
Supplement: Supplementary file 2 [file Table1.xlsx]

## Sheet: Supplementary Table 1
Supplementary Table 1 Primer sets used in qRT-PCR.
Gene ID	Gene description	Base sequence (5' to 3')
TaActin	18S rRNA	F: AGGCAGAAGGTGAACAAGAA
		R: TCCGCCCTGTGTATTTTGT
TraesCS3D03G1073300	Probable calcium-binding protein CML10	F: CCAAAGCCAAGAAGAGTTT
		R: CATCTTGATCTTGCCCATC
TraesCS3A03G0077500	Probable calcium-binding protein CML16	F: TTTCTCCTAGTGTGGGCATCTT
		R: TCATCACCCTTCAACATCAACATC
TraesCS7D03G1042900	Calcium-binding protein PBP1	F: TCTTCTTCGTTGTTGTTTCTTCT
		R: CAGTACACATGGAGATCATTCAA
TraesCS2A03G0977100	Calcium-dependent protein kinase 12	F: GGACGAAGTTGACAAAGACAGA
		R: GCCCAAGTTTCATCAGGTCTATT
TraesCS4A03G1075400	Calcium-dependent protein kinase 17	F: GGTTATACTCTACATCCTTCTCA
		R: GACCTGATACACTCGAAGAT
TraesCS6A03G0987900	Auxin-responsive protein IAA10	F: ACCTGTGTGCCTAGTTGAGATAG
		R: TTCACCAAGTGTAGACAGAACTGA
TraesCS2B03G0468900	Sucrose synthase 2	F: GTTACCGTTCTTGATTCAGTATG
		R: CATGAGAAAGTACCAACAACAC
TraesCS4D03G0421500	Sucrose synthase 4	F: CATTTGGTCTCACTGTTGT
		R: TCCCGTGCTCTATAATCTC
TraesCS4B03G0571100	Heat shock cognate 70kDa protein HSP70	F: AGAAGTGGACTGAGTGAGT
		R: ACAAGCACCCTCGTTATTC
TraesCS6D03G0564500	Probable trehalose-phosphate phosphatase 1	F: TTGCGGTCTTCTTGGACTA
		R: TTCTCACAGCAGCTCTCAT
TraesCS2D03G0970800	Probable WRKY transcription factor 11	F: GTTGGTTCGCAATCTGTCT
		R: GAAGTGGAGTCTGGAGATAGT
TraesCS7D03G0324600	Probable protein phosphatase 2C 54	F: GATGCTGCCCATTTCGTT
		R: CACAAAGGATCTGCTCACTAC
TraesCS1B03G1168700	Cold acclimation protein WCOR413	F: ATCAAACTCAAAGGAGGGACAA
		R: GAGAAAATCGTATGCCAAATAGGG
TraesCS4B03G0788300	Cold-regulated protein 27	F: GCTTAGTAGTGGTATCGTGGTAGA
		R: GTAGCATCTAATTGTCTTGTGGCA
TraesCS6D03G0772300	Cold shock protein CS66	F: GGAGAACATCAAGGAGAAG
		R: CAGTCATTTCGGTGTCTT
TraesCS6A03G0331700	Cold-responsive protein kinase 1	F: CCTCCATCACATTCACCACAAT
		R: ATCTGGCTATGCTACTTCTCTACA
