# Supplementary material for: Multi-omics analysis reveals the physiological and molecular response to cold stress in different spring wheat cultivars at the booting stage
Source: Front Plant Sci. 2025 Aug 4;16:1594676. doi: 10.3389/fpls.2025.1594676 (PMC12358470; doi:10.3389/fpls.2025.1594676)
Supplement: Supplementary file 3 [file Table2.xlsx]

## Sheet: Supplementary Table 2
Supplementary Table 2 Effect of different cold treatments on the number of fertile spikelets and thousand grain weight.
Treatment	Number of degenerate spikelets per spike			Number of fertile spikelets per spike			Thousand grain weight /g
	CM104	CM42		CM104	CM42		CM104	CM42
CK	2.32 a	2.29 a		18.05 a	17.91 a		47.34 a	47.73 a
T1	2.33 a	2.31 a		17.61 a	17.76 a		47.10 a	48.26 a
T2	2.38 a	2.33 a		17.83 a	17.52 a		46.57 a	47.95 a
T3	2.42 a	2.38 a		17.45 a	17.87 a		46.49 a	47.31 a
Different lowercase letters after data indicate significant differences between different cold treatments in the same variety at P < 0.05.
