# Supplementary material for: Multi-omics analysis reveals the physiological and molecular response to cold stress in different spring wheat cultivars at the booting stage
Source: Front Plant Sci. 2025 Aug 4;16:1594676. doi: 10.3389/fpls.2025.1594676 (PMC12358470; doi:10.3389/fpls.2025.1594676)
Supplement: Supplementary file 4 [file Table3.xlsx]

## Sheet: Supplementary Table 3
Supplementary Table 3 Summary of the RNA-seq data collected from cold-tolerant cultivar Chuanmai 104 (CM104) and cold-sensitive cultivar Chuanmai 42 (CM42).
Samples	Raw reads	Clean reads	Clean bases	GC content	≥Q30	Mapped ratio	Unique mapped ratio
CM104CK1	48731636	24365818	7266334448	0.5458	0.9484	0.9367	0.884
CM104CK2	49504040	24752020	7387341914	0.5451	0.9421	0.9295	0.878
CM104CK3	48741922	24370961	7274986690	0.5466	0.9419	0.9196	0.8697
CM42CK1	40442394	20221197	6056593288	0.5353	0.9325	0.9455	0.901
CM42CK2	42205732	21102866	6320995256	0.5366	0.9297	0.9411	0.8972
CM42CK3	45147410	22573705	6761832258	0.5332	0.9264	0.9402	0.8952
CM104CT1	41491068	20745534	6188204566	0.5468	0.9461	0.935	0.8827
CM104CT2	40544808	20272404	6055252268	0.5479	0.9418	0.9347	0.8862
CM104CT3	42224710	21112355	6303760624	0.5454	0.9458	0.9334	0.8836
CM42CT1	47737158	23868579	7125478838	0.5451	0.9447	0.9309	0.8816
CM42CT2	49328362	24664181	7366178342	0.5408	0.9435	0.9316	0.882
CM42CT3	48244732	24122366	7204386378	0.5415	0.9436	0.8947	0.8482
