# Supplementary material for: Multi-omics analysis reveals the physiological and molecular response to cold stress in different spring wheat cultivars at the booting stage
Source: Front Plant Sci. 2025 Aug 4;16:1594676. doi: 10.3389/fpls.2025.1594676 (PMC12358470; doi:10.3389/fpls.2025.1594676)
Supplement: Supplementary file 5 [file Table4.xlsx]

## Sheet: Supplementary Table 4
Supplementary Table 4 Statistical results of functional annotation of new genes
Annotated databases	New Gene Number
COG	212
GO	1479
KEGG	821
KOG	502
Pfam	804
Swiss-Prot	627
TrEMBL	3586
eggNOG	1337
nr	2797
All	3897
