# Supplementary material for: Multi-omics analysis reveals the physiological and molecular response to cold stress in different spring wheat cultivars at the booting stage
Source: Front Plant Sci. 2025 Aug 4;16:1594676. doi: 10.3389/fpls.2025.1594676 (PMC12358470; doi:10.3389/fpls.2025.1594676)
Supplement: Supplementary file 6 [file Table5.xlsx]

## Sheet: Supplementary Table 5
Supplementary Table 5 Summary of differentially expressed genes (DEGs) in different databases
DEG Set	Total	COG	GO	KEGG	KOG	NR	Pfam	Swiss-Prot	eggNOG
CM104CK_vs_CM104CT	6701	2026	5291	4391	3260	6670	5506	4811	5519
CM42CK_vs_CM42CT	4583	1256	3311	2672	1909	4556	3397	2928	3507
DEG Set, name of the differentially expressed gene set; Total, total number of DEGs annotated, and total number of DEGs annotated in different databases, i.e., COG, GO, KEGG, KOG, NR, Pfam, Swiss-Prot, and eggNOG
