# Supplementary material for: Multi-omics analysis reveals the physiological and molecular response to cold stress in different spring wheat cultivars at the booting stage
Source: Front Plant Sci. 2025 Aug 4;16:1594676. doi: 10.3389/fpls.2025.1594676 (PMC12358470; doi:10.3389/fpls.2025.1594676)
Supplement: Supplementary file 7 [file Table6.xlsx]

## Sheet: Supplementary Table 6
Supplementary Table 6 The classification of GO categories of differentially expressed genes in two comparison groups.
Comparison	GO_classify1	GO_classify2	GO_ID	Selected_gene_number	Selected_gene_ID
CM104CK_vs_CM104CT	biological process	cellular process	GO:0009987	1750	TraesCS5D03G0892100;TraesCS2B03G0704200LC;TraesCS1A03G0847100;TraesCS4A03G0308600;TraesCS6D03G0136800;TraesCS4A03G0994400;TraesCS5A03G0107000;TraesCS1B03G0757400;TraesCS4A03G0186300;TraesCS6A03G0108900;TraesCS1B03G1085700;TraesCS3A03G0875800;TraesCS1A03G0847500;TraesCS3B03G0690200;TraesCS1A03G0514200;TraesCS5B03G0984200;TraesCS7B03G0313400;TraesCS3D03G0133600;TraesCS4B03G0521800;TraesCS2A03G11593…
	1100;TraesCS4A03G0272300;TraesCS5B03G0543800;TraesCS6A03G0719400;TraesCS2D03G0930300;TraesCS5D03G0272800;TraesCS5A03G0019800LC;TraesCS4A03G0030000;TraesCS5B03G0995300;TraesCS7B03G0799600;TraesCS2D03G0816000;TraesCS7B03G1075500;TraesCS7B03G1272800;TraesCS6A03G0721200;TraesCS3D03G0665200;TraesCS2A03G0198000;TraesCS3B03G0371300;TraesCS3B03G1020300;TraesCS1A03G0336200;TraesCS2A03G0521300;TraesCS6D03G…
	biological process	metabolic process	GO:0008152	1653	TraesCS7D03G1029700LC;TraesCS5D03G0687800;TraesCS7B03G0944400;TraesCS1B03G0254600;TraesCS1B03G1170500;TraesCS6D03G0835300;TraesCS5B03G1107400;TraesCS3B03G0431800;TraesCS1D03G0870400;TraesCS1B03G0274800;TraesCS1A03G0200200;TraesCS3A03G0255200;TraesCS4B03G0621600;TraesCS4B03G0032200;TraesCS1B03G0834200;TraesCS5D03G0068900LC;TraesCS4B03G0727200;TraesCS7B03G0771700;TraesCS6D03G0044900;TraesCS7D03G087…
	sCS5A03G0473100LC;TraesCS7B03G0293100;TraesCS5B03G0526900LC;TraesCS2D03G0749000;TraesCS4D03G0662600;TraesCS7D03G0525400;TraesCS5B03G0639400;TraesCS3A03G0869700;TraesCS4D03G0022200;TraesCS1B03G1074900;TraesCS4A03G0786400LC;TraesCS3A03G0795500;TraesCS1B03G1206100;TraesCS2B03G1102600;TraesCS4A03G0752100;TraesCS6D03G0322400;TraesCS2A03G0521300;TraesCS3A03G0831400;TraesCS1B03G0661100;TraesCS5A03G03099…
	biological process	single-organism process	GO:0044699	1302	TraesCS3A03G0429700;TraesCS5D03G0721300;TraesCS7B03G0221000;TraesCS4A03G0683800;TraesCS3A03G0743500;TraesCS7B03G0762400;TraesCS1B03G0493300;TraesCS6A03G0800500;TraesCS4D03G0591900;TraesCS7D03G0803900;TraesCS2B03G0871900;TraesCS4D03G0823600;TraesCSU03G0053700;TraesCS3D03G0520600;TraesCS7B03G0005600;TraesCS5D03G0536900;TraesCS6B03G0739900;TraesCS5B03G0493400;TraesCS2B03G0442100;Triticum_aestivum_ne…
	biological process	biological regulation	GO:0065007	630	TraesCS7D03G0936600;TraesCS4D03G0729400;TraesCS3B03G0980500;TraesCS6A03G0987900;TraesCS7B03G0349700;TraesCS2B03G0722200LC;TraesCS4D03G0436200;TraesCS1B03G0603200;TraesCS5B03G1184100;TraesCS7D03G0114500;TraesCS4D03G0185600;TraesCS1D03G0405900;TraesCS1D03G0862500;TraesCS3A03G0179800;TraesCS2D03G0586700;TraesCSU03G0183500;TraesCS1B03G0739200;TraesCS5D03G0764600;TraesCS2A03G0667500;TraesCS3A03G095050…
	biological process	response to stimulus	GO:0050896	579	TraesCS2B03G0431200;TraesCS3A03G0775100;TraesCS1A03G0653300;TraesCS2A03G0310500;TraesCS2B03G1102600;TraesCS2A03G1161300;TraesCS5A03G0309900LC;TraesCS6B03G1082700LC;TraesCS3B03G0904000;TraesCS5B03G0589000;TraesCS5A03G1289500;TraesCS2B03G0294200;TraesCS7B03G0799600;TraesCS2D03G0369200;TraesCS1A03G0757200;TraesCS2D03G0816000;TraesCS7A03G1365300;Triticum_aestivum_newGene_3017;TraesCS3B03G0221500;Trae…
	biological process	cellular component organization or biogenesis	GO:0071840	485	TraesCS5D03G0913500;TraesCS5B03G0543800;TraesCS5D03G0798600;TraesCS5A03G1206100;TraesCS1B03G0263000;TraesCS4A03G0556700;TraesCS5D03G0272800;TraesCS2A03G0843800;TraesCS2A03G1103000;TraesCS1D03G0611400;TraesCS5B03G1101100;TraesCS6B03G1294200;TraesCS5B03G0995300;TraesCS2D03G0227600;TraesCS6D03G0605900;TraesCS4D03G0461400;TraesCS1D03G0899300;TraesCS1D03G0919700;TraesCS6B03G0988900;TraesCS4D03G0801800…
	biological process	localization	GO:0051179	231	TraesCS1B03G0696300;TraesCS6A03G0233900;TraesCS1A03G0908200;TraesCS7B03G0336200;TraesCS1B03G0739200;TraesCS2A03G0667500;TraesCS7A03G0349600;TraesCSU03G0053400;TraesCS1D03G0886300;TraesCS5B03G0795800;TraesCS3B03G0980500;TraesCS4B03G0597200;TraesCS3A03G0954300;TraesCS4A03G0368100;TraesCS2A03G0023700;TraesCS4D03G0238000;TraesCS4B03G0521800;TraesCS7B03G0313400;TraesCS6A03G0226300;TraesCS5B03G0984200;…
	biological process	multicellular organismal process	GO:0032501	196	TraesCS5B03G0725200;TraesCS2D03G0816000;TraesCS4A03G0126400;TraesCS6D03G0490900;TraesCS1D03G0905100;TraesCS1B03G0743300;TraesCS7B03G0678100;TraesCS6A03G0435100;TraesCS3B03G1020300;TraesCS3A03G0234800;TraesCS4D03G0618500;TraesCS2D03G0710200;TraesCS1D03G1003500;TraesCS6B03G0344900;TraesCS5B03G0458600LC;TraesCS5B03G0574800;TraesCS5D03G0343600;TraesCS5A03G0223500;TraesCS4A03G1157500;TraesCS7A03G02621…
	biological process	developmental process	GO:0032502	191	TraesCS7B03G0019600;TraesCS1D03G0547100;TraesCS1A03G0823000;TraesCS1D03G0890300;TraesCS7D03G0506000;TraesCS6B03G0754600;TraesCS3B03G0553000;TraesCS6A03G0693800;TraesCS5D03G0007700;TraesCS5D03G0084700;TraesCS5D03G0238000;TraesCS7A03G0146900;TraesCS1D03G0612500;TraesCS5B03G0058600;TraesCS2D03G0833900;TraesCS7B03G0822000;TraesCS3B03G1352900;TraesCS6B03G1030800;TraesCS2D03G0189800;TraesCS7D03G0087400…
	biological process	reproductive process	GO:0022414	108	TraesCS2A03G1225600;TraesCS6D03G0851000;TraesCS5A03G0459100LC;TraesCS4D03G0582600;TraesCS5D03G0055100;TraesCS3A03G1239300LC;TraesCS3B03G0978000;TraesCS7D03G0250300;TraesCS7D03G0109900;TraesCS4A03G1157500;TraesCS6B03G1096200;TraesCS3B03G0387400;TraesCS5D03G0343600;TraesCS1D03G0613500;TraesCS3B03G0341800;TraesCS1B03G0738300;TraesCS1B03G0693200;TraesCS3D03G0041300;TraesCS3B03G0352200;TraesCS3B03G102…
	biological process	signaling	GO:0023052	137	TraesCS2D03G0432300;TraesCS2A03G0771400;TraesCS7A03G0343400;TraesCS7B03G0822000;TraesCS3D03G0258900;TraesCS1D03G0612500;TraesCS4A03G0713000;TraesCS5D03G0735000;TraesCS5D03G1235900;TraesCS4D03G0095200;TraesCS4D03G0224500;TraesCS6A03G0693800;TraesCS4B03G0081100;TraesCS4D03G0491100;TraesCS5D03G0341700;TraesCS5A03G0149800;TraesCS1D03G0613500;TraesCS1B03G0693200;TraesCS3D03G0041300;TraesCS5D03G0257000…
	biological process	multi-organism process	GO:0051704	81	TraesCS2A03G0993000;TraesCS2D03G1083500;TraesCS2B03G1421200;TraesCS6A03G0675400;TraesCS3A03G0209900;TraesCS1D03G0365600LC;TraesCS6B03G0754600;TraesCS5D03G0180900;TraesCS4B03G0040700;TraesCS3D03G0875100;TraesCS2D03G0930300;TraesCS3A03G0872200;TraesCS2D03G0683200;TraesCS5A03G0164200;TraesCS7B03G0642700;TraesCS1D03G0612500;TraesCS5B03G0944700;TraesCS2B03G0359800;TraesCS3B03G1086000;TraesCS5B03G09446…
	biological process	reproduction	GO:0000003	78	TraesCS6D03G0435200;TraesCS3B03G0529000;TraesCS4B03G0061800;TraesCS4D03G0777600;TraesCS1A03G1003500LC;TraesCS3A03G1146700;TraesCS4B03G0249800;TraesCS7A03G0743100;TraesCS2B03G0442100;TraesCS3D03G0263800;TraesCS5A03G1192300LC;TraesCS1B03G0468600;TraesCS6B03G0776400;TraesCS5B03G0364100;TraesCS3A03G0853400;TraesCS3A03G0088900;TraesCS6D03G0805400;TraesCS5A03G0469400;TraesCS4B03G0542400;TraesCS2B03G086…
	biological process	immune system process	GO:0002376	20	TraesCS3A03G1146700;TraesCS7B03G0704900;TraesCS6B03G1030800;TraesCS2D03G0816000;TraesCS4B03G0802100;TraesCS2A03G0993000;TraesCS2A03G0181100;TraesCS6B03G0754600;TraesCS1D03G0365600LC;TraesCS7D03G0383800;TraesCS2D03G0930300;TraesCS2D03G0683200;TraesCS6A03G0851600;TraesCS7B03G0198800;TraesCS3A03G0872200;TraesCS1B03G0803700;TraesCS2D03G0833900;TraesCS2B03G1102600;TraesCS3D03G0794300;TraesCS2A03G07403…
	biological process	growth	GO:0040007	29	TraesCS4B03G0196900;TraesCS1B03G0610200;TraesCS4D03G0162500;TraesCS6B03G0754600;TraesCS3A03G0853400;TraesCSU03G0084800LC;TraesCS5A03G0809900;TraesCS2A03G0775300;TraesCS3A03G0209900;TraesCS7B03G1202200;TraesCS6B03G0344900;TraesCS5D03G0764600;TraesCS2B03G0442100;TraesCS6B03G1030800;TraesCS2A03G0234900;TraesCS5B03G0360900;TraesCS3D03G0189100;TraesCS5A03G0459100LC;TraesCS5B03G0839800;TraesCS3B03G0978…
	biological process	detoxification	GO:0098754	6	TraesCS5D03G0913500;TraesCS7B03G0149600;TraesCS3D03G0725300;TraesCS3A03G0785100;TraesCS7A03G0353600;TraesCS3B03G0904000
	biological process	rhythmic process	GO:0048511	10	TraesCS1A03G0187800;TraesCS6B03G0754600;TraesCS4A03G0420400;TraesCS4D03G0407000;TraesCS1B03G0254600;TraesCS7B03G0515000;TraesCS5B03G0534000;TraesCS6D03G0101500;TraesCS6B03G1030800;TraesCS1D03G0182500
	biological process	locomotion	GO:0040011	9	TraesCS6D03G0270000;TraesCS5B03G1005700;TraesCS1A03G0653300;TraesCS6A03G0314800;TraesCS1D03G0611400;TraesCS5D03G0912300;TraesCS1B03G0739200;TraesCS6B03G0406400;TraesCS2A03G0749900
	biological process	biological adhesion	GO:0022610	9	TraesCS1B03G0738300;TraesCS1D03G0905100;TraesCS1B03G0739200;TraesCS1D03G0612500;TraesCS1A03G0653300;TraesCS5D03G0055100;TraesCS3A03G0853400;TraesCS3B03G0978000;TraesCS1D03G0611400
	cellular component	membrane	GO:0016020	1391	TraesCS6D03G0910500;TraesCS7A03G0607700;TraesCS2B03G0820600;TraesCS7D03G0291300;TraesCS2B03G0914500;Triticum_aestivum_newGene_14676;TraesCS4D03G0175200;TraesCS4B03G0229600;TraesCS4B03G0954700;TraesCS5D03G0161000;TraesCS1A03G0295400;TraesCS4D03G0486700;TraesCS1B03G1176600;TraesCS7A03G1103500;TraesCS4A03G0210300;TraesCS7A03G1075700LC;TraesCS4D03G0444000;TraesCS4B03G0681400;TraesCS2B03G0224700;Traes…
	cellular component	cell	GO:0005623	1712	TraesCS1A03G0663000;TraesCS5D03G0674800;TraesCS2B03G1059900;TraesCS3D03G0788100;TraesCS1A03G0645200;TraesCS5D03G1158500;TraesCS5A03G1126300;TraesCS5A03G0738700;TraesCS6A03G0633300;TraesCS1B03G0388700LC;TraesCS7B03G0671300;TraesCS3B03G0918400;TraesCS3A03G0316900;TraesCS1D03G0694700;TraesCS3B03G0256900;Triticum_aestivum_newGene_22366;TraesCS5D03G0525200;TraesCS5D03G0898300;TraesCS2D03G0970800;Traes…
	00;TraesCS2B03G0821800;TraesCS2B03G1104900;TraesCS7B03G0019600;TraesCS2A03G1225600;TraesCS1D03G0199500;TraesCS7A03G0132300;TraesCS4D03G0203800;TraesCS7B03G1062800;TraesCS1A03G0881900;TraesCS6D03G0483500;TraesCS4D03G0656100LC;TraesCS6A03G0202500;TraesCS7D03G0446000;TraesCS1D03G0613500;TraesCS4B03G0305100;TraesCS2A03G1152100;TraesCS4A03G0176700;TraesCS1A03G0395800LC;TraesCS6B03G0195100;TraesCS6D03G…
	cellular component	cell part	GO:0044464	1712	TraesCS3B03G0845500;TraesCS2B03G0225000;TraesCS7B03G0904300;TraesCS1B03G0452400;Triticum_aestivum_newGene_3061;TraesCS6D03G0232800;TraesCS7D03G0383800;TraesCS2A03G0459100;TraesCS7D03G0322700;TraesCS5B03G0831300;TraesCS7D03G0509000;TraesCS5A03G1151800;TraesCS2D03G0716000;TraesCS6B03G0196500LC;TraesCS1A03G0713800;TraesCS3D03G0848100;TraesCS5D03G0182700;TraesCS3A03G1239300LC;TraesCS4A03G0620200LC;Tr…
	TraesCS2D03G0399700;TraesCS5B03G0873700;TraesCS4D03G0486100;TraesCS3D03G0577800;TraesCS6B03G0767200;TraesCS7D03G0286800;TraesCS4B03G0911400;TraesCS6D03G0851000;TraesCS1B03G0851000;TraesCS7A03G1203000;TraesCS1D03G0186800;TraesCS5D03G0949500;TraesCS4D03G0590500;TraesCS1D03G0456200;TraesCS5B03G0725200;TraesCS1B03G0640500;TraesCS4D03G0707700;TraesCS5D03G0223900;TraesCS7D03G0539900;TraesCS4B03G0255000…
	cellular component	membrane part	GO:0044425	1248	TraesCS2B03G1112800;TraesCS3B03G0439100;TraesCS4A03G0579400LC;TraesCS4A03G0752900;TraesCS1B03G0360800;TraesCS4D03G0810400;TraesCS7B03G0712000;TraesCS7D03G0189500;TraesCS7D03G0553900;TraesCS3D03G0379100;TraesCS5B03G0578000;TraesCS4A03G0193900;TraesCS4B03G0700400;TraesCS7D03G0036500;TraesCS3A03G0391900;TraesCS2B03G0432300;TraesCS1D03G0704400;TraesCS3A03G0016400;TraesCS5B03G0953100;TraesCS3A03G10299…
	cellular component	organelle	GO:0043226	1461	TraesCS5D03G1030700;TraesCS1B03G0175300;TraesCS3A03G0088900;TraesCS2B03G1152700;TraesCS6B03G0982200;TraesCS6A03G0700000;TraesCS1D03G0119300;TraesCS3B03G0644200;TraesCS3A03G1146700;TraesCS7A03G1061200;TraesCS1D03G0856100;TraesCS2D03G0777500;TraesCS1B03G1025300;TraesCS4B03G0552200;TraesCS6A03G0941900;TraesCS4A03G0273200;TraesCS7D03G1128700LC;TraesCS3A03G1069400LC;TraesCS3B03G0260600;TraesCS2D03G044…
	cellular component	macromolecular complex	GO:0032991	680	TraesCS7A03G1217200;TraesCS3A03G0557500;TraesCS7D03G0243400;TraesCS1D03G0870500;TraesCS5B03G1165900;TraesCS5A03G0559600;TraesCS1D03G0632200;TraesCS3A03G1264900;TraesCS5D03G0885800;TraesCS4D03G0012200;TraesCS6B03G0365400;TraesCS6B03G0196400;TraesCS7A03G0333400;TraesCS5D03G1050300;TraesCS2B03G1364600;TraesCS7A03G0246100;TraesCS6A03G1006100;TraesCS7D03G0220100;TraesCS1B03G0531100;TraesCS3D03G0520600…
	cellular component	organelle part	GO:0044422	741	TraesCS5D03G0741600;TraesCS5D03G0859900;TraesCS7B03G0044300;TraesCS3A03G0224600;TraesCS7D03G0553900;TraesCS1D03G0456800;TraesCS2D03G0899800;TraesCS4B03G0081100;TraesCS5A03G1049800;TraesCS3B03G0296700;TraesCS3A03G0843400;TraesCS6A03G0215300;TraesCS7B03G0044400;TraesCS5D03G0989900;TraesCS3B03G0974100;TraesCS3D03G0779100;TraesCS2B03G1239700;TraesCS5D03G0238000;TraesCS4A03G0221600;TraesCS5A03G0835900…
	cellular component	extracellular region	GO:0005576	310	TraesCS1A03G0768800;TraesCS6D03G0676300;TraesCS5B03G0873700;TraesCS6D03G0131000;TraesCS4B03G0911400;TraesCS3B03G1106600;TraesCS1D03G0043100LC;TraesCS1A03G0878900;TraesCS5D03G0991900;TraesCS3A03G0831400;TraesCS6B03G0193700;TraesCS1B03G0640500;TraesCS7D03G0851600;TraesCS6B03G0173000;TraesCS5B03G0983500;TraesCS3A03G0857000;TraesCS3D03G0762800;TraesCS7D03G0777100;TraesCS4D03G0609000;TraesCS1D03G01868…
	cellular component	membrane-enclosed lumen	GO:0031974	82	TraesCS3A03G0310800;TraesCS1A03G0336200;TraesCS7A03G1061900;TraesCS6A03G0333800;TraesCS1B03G0810100;TraesCS6A03G1031700;TraesCS5B03G1004700;TraesCS2B03G0726700;TraesCS1A03G0544000;TraesCS5B03G0383900;TraesCS7A03G0810200;TraesCS4D03G0590500;TraesCS7B03G0678100;TraesCS7B03G0313300;TraesCS4A03G0114500;TraesCS1A03G0653300;TraesCS5D03G0898300;TraesCS3B03G0256900;TraesCS1B03G0661100;TraesCS1B03G0452400…
	cellular component	extracellular region part	GO:0044421	194	TraesCS1A03G0723300;TraesCS6B03G0186600;TraesCS5D03G0812600;TraesCS6D03G0130300;TraesCS5B03G0634400;TraesCS2A03G0300000;TraesCS1D03G0694100;TraesCS3B03G0806900;TraesCS5D03G0699000;TraesCS5A03G0850500;TraesCS6D03G0133500;TraesCS1B03G0825700;TraesCS5B03G1099900;TraesCS4D03G0545600;TraesCS5D03G0496400;TraesCS3A03G0706100;TraesCS5D03G0523600;TraesCS6D03G0132400;TraesCS6A03G0132700;TraesCS5B03G1102900…
	cellular component	other organism	GO:0044215	190	TraesCS5B03G0983500;TraesCS5D03G0800200;TraesCS1B03G0640500;TraesCS3B03G1106800;TraesCS6B03G0173000;TraesCS6B03G0193700;TraesCS1D03G0809400;TraesCS4D03G0609000;TraesCS5D03G1217900;TraesCS2D03G0318300;TraesCS3B03G1106600;TraesCS1D03G0694700;TraesCS4B03G0911400;TraesCS7A03G0867900;TraesCS1A03G0737200;TraesCS5B03G0873700;TraesCS1A03G0768800;TraesCS6D03G0131000;TraesCS5D03G0525200;TraesCS5D03G0991900…
	cellular component	other organism part	GO:0044217	190	TraesCS6D03G0133500;TraesCS5A03G0850500;TraesCS5D03G0699000;TraesCS1B03G0825700;TraesCS5B03G1099900;TraesCS4D03G0545600;TraesCS3A03G0706100;TraesCS5D03G0496400;TraesCS5D03G0523600;TraesCS1D03G0517900;TraesCS5B03G1102900;TraesCS6D03G0132400;TraesCS6A03G0132700;TraesCS1A03G0723300;TraesCS6D03G0130300;TraesCS5D03G0812600;TraesCS6B03G0186600;TraesCS5B03G0634400;TraesCS1D03G0694100;TraesCS2A03G0300000…
	cellular component	cell junction	GO:0030054	34	TraesCS6B03G0344900;TraesCS2A03G1028600;TraesCS3A03G0287700;TraesCS6D03G0894100;TraesCS4A03G0922000;TraesCS2A03G0181100;TraesCS6A03G1015200;TraesCS3B03G1352700;TraesCS3A03G0237200;TraesCS3D03G0576000;TraesCS3B03G0911800;TraesCS2B03G0515200LC;TraesCS4B03G0542400;TraesCS3B03G0303500;TraesCS1A03G0967900;TraesCS2A03G0369700;TraesCS3A03G0635100;TraesCS7D03G0161400;TraesCS3B03G0705000;TraesCS6A03G06938…
	cellular component	symplast	GO:0055044	34	TraesCS2A03G1028600;TraesCS6B03G0344900;TraesCS3B03G1352700;TraesCS3A03G0237200;TraesCS6A03G1015200;TraesCS2A03G0181100;TraesCS4A03G0922000;TraesCS3A03G0287700;TraesCS6D03G0894100;TraesCS3B03G0303500;TraesCS2B03G0515200LC;TraesCS3B03G0911800;TraesCS4B03G0542400;TraesCS3D03G0576000;TraesCS1A03G0967900;TraesCS7A03G0807200;TraesCS3A03G0330800;TraesCS6A03G0693800;TraesCS3B03G0705000;TraesCS3A03G06351…
	cellular component	supramolecular complex	GO:0099080	15	TraesCS4D03G0590500;TraesCS4B03G0528000;TraesCS1B03G0739200;TraesCS3A03G1277300;TraesCS3A03G0231600;TraesCS7D03G0243400;TraesCS5A03G0469400;TraesCS7A03G0265000;TraesCS1A03G0653300;TraesCS5B03G0464100;TraesCS4D03G0467700;TraesCS3D03G0222500;TraesCS4A03G0114500;TraesCS1D03G0611400;TraesCS5D03G0432800
	cellular component	nucleoid	GO:0009295	2	TraesCS2A03G0930200;TraesCS3B03G0325000
	molecular function	binding	GO:0005488	2840	TraesCS7A03G1096700;TraesCS4A03G0820500LC;TraesCS3A03G0542200;TraesCS1A03G0651700LC;TraesCS5B03G0586100;TraesCS4A03G0213000;TraesCS4D03G0444000;TraesCS7D03G0020000;TraesCS4B03G0681400;TraesCS5A03G0172400;TraesCS1D03G0616300;TraesCSU03G0034600;TraesCS4B03G0116600;TraesCS1B03G0367900LC;TraesCS6B03G0186600;TraesCS7D03G0744500;TraesCS6A03G0890000;TraesCS5D03G0996100;TraesCS5D03G0478700;TraesCS1A03G07…
	esCS5B03G1045000;TraesCS6D03G0122600LC;TraesCS5A03G0368600;TraesCS4A03G0288900;TraesCS1B03G0460100;TraesCS2D03G0442700;TraesCS6A03G0575500;TraesCS3D03G0838100;TraesCS5D03G1022800;TraesCS3A03G1145500;TraesCS7A03G0283000;TraesCS4D03G0108000;TraesCS5B03G0391600;TraesCS6A03G0828700;TraesCS5A03G0728100;TraesCS1B03G1024600;TraesCS3A03G0637300;TraesCS4A03G0086500;TraesCS3A03G1172500;TraesCS1D03G0721500;…
	molecular function	catalytic activity	GO:0003824	2085	TraesCS6B03G0129600LC;TraesCS2D03G1020100;TraesCS7D03G0195000;TraesCS5A03G0623100;TraesCS3B03G0194500;TraesCS3B03G0765700;TraesCSU03G0241000;TraesCS2B03G0894900;TraesCS2D03G1320900;TraesCS2D03G0745900;TraesCS5D03G0458900;TraesCS4D03G0493300;TraesCS6D03G0740700;Triticum_aestivum_newGene_7662;TraesCS5A03G0769300;TraesCS5A03G0701200;TraesCS7A03G0548700;TraesCS7B03G0356700;TraesCS5D03G0003200;TraesCS…
	268600;TraesCS2D03G0016300;TraesCS5A03G0565600;TraesCS2A03G0046400;TraesCS5A03G0705700;TraesCS2A03G1020700;TraesCS4B03G0469500;TraesCS7A03G0545400;TraesCS6B03G1178100;TraesCS7A03G0242200;TraesCS4D03G0755600;TraesCS5A03G0912900;TraesCS5A03G0435700;TraesCS5D03G0558200;TraesCS7D03G1127300;TraesCS5B03G0361300;TraesCS3B03G0905300;TraesCS5D03G0566800;TraesCS5B03G1173900;TraesCS2A03G1243900;TraesCSU03G0…
	molecular function	transporter activity	GO:0005215	217	TraesCS7A03G0400300;TraesCS1D03G0266700;TraesCS7D03G0386000;TraesCS2D03G0917400;TraesCS3B03G0743600LC;TraesCS4B03G0881900;TraesCS2A03G0130000;TraesCS5A03G0270200;TraesCS4B03G0809400;TraesCS7B03G0008000;TraesCS3B03G1405100;TraesCS5A03G0396000;TraesCS2B03G0343000;TraesCS5A03G0184900;TraesCS7A03G0471800;TraesCS4B03G0908400;TraesCS5D03G0532800;TraesCS4B03G0083200;TraesCS5A03G0935100LC;TraesCS3D03G027…
	molecular function	structural molecule activity	GO:0005198	19	Triticum_aestivum_newGene_22366;TraesCS1A03G0663000;TraesCS3A03G0450100;TraesCS4D03G0105300;TraesCS7D03G0211100;TraesCS3A03G0715000;TraesCS4A03G0176700;TraesCS4B03G0117100LC;TraesCS3D03G0417300;TraesCS1D03G0735500;TraesCS5A03G1247300;TraesCS4B03G0599200;TraesCS6B03G0344900;TraesCS4A03G0985900;TraesCS4D03G0191800;TraesCS7D03G1139100;TraesCS4B03G0946500;TraesCS3B03G0749800;TraesCS3A03G0396300
	molecular function	nucleic acid binding transcription factor activity	GO:0001071	159	TraesCS7D03G0420300;TraesCS6D03G0377700LC;TraesCS3A03G0321400;TraesCS1D03G0663600;TraesCS6B03G0041900;TraesCS4D03G0056200;TraesCS2B03G1109900;TraesCS6D03G0177300;TraesCS4B03G0078700LC;TraesCS7A03G0403400;TraesCS2A03G1196100;TraesCS4B03G0061800;TraesCS4B03G0214100;TraesCS2D03G1151400;TraesCS2A03G0404500;TraesCS3A03G0738600;TraesCS4D03G0514100;TraesCS1D03G0963700;TraesCS7D03G0692300;TraesCS4D03G025…
	molecular function	electron carrier activity	GO:0009055	43	TraesCS4A03G1078500;TraesCS2B03G0737400;TraesCS3A03G0319600;TraesCS2D03G0603700;TraesCS4A03G0699000;TraesCS2A03G0644800;TraesCS2B03G0704100;TraesCS4B03G1020200;TraesCS7A03G1103500;TraesCS6A03G0324800;TraesCS7D03G1177500;TraesCS5A03G1012900;TraesCS1A03G0250300;TraesCS5A03G0944000;TraesCS5D03G0901300;TraesCS1D03G0222900;TraesCS4D03G0398800LC;TraesCS2D03G0659300;TraesCS4D03G0070200;TraesCS4A03G01740…
	molecular function	antioxidant activity	GO:0016209	49	TraesCS3A03G0444900;TraesCS1A03G0535100;TraesCS1B03G0907900;TraesCS1B03G0625200;TraesCS2D03G0161500;TraesCS2D03G0162100;TraesCS6D03G0366700;TraesCS7B03G0881800;TraesCS1D03G0755500;TraesCS4D03G0755600;TraesCS2B03G0228400;TraesCS1A03G0789400;TraesCS3D03G0725300;TraesCS4B03G0844400;TraesCS7A03G0607400;TraesCS7A03G0214400;TraesCS3D03G0402600;TraesCS6B03G0945500;TraesCS5D03G0913500;TraesCS7D03G0362100…
	molecular function	molecular transducer activity	GO:0060089	31	TraesCS1D03G0612500;TraesCS2B03G0841900;TraesCS5B03G1381200;TraesCS2D03G0703800;TraesCS2D03G0729000;TraesCS1B03G0603200;TraesCS4D03G0488700;TraesCS4A03G0683800;TraesCS5A03G0889500;TraesCS5D03G1148300LC;TraesCS2A03G0000300;TraesCS1A03G0514200;TraesCS1B03G0738300;TraesCS4A03G0858900;TraesCS5D03G0851500;TraesCS3B03G0669000;TraesCS6D03G0882700;TraesCS2B03G0792100;Triticum_aestivum_newGene_691;TraesCS…
	molecular function	signal transducer activity	GO:0004871	31	TraesCS5D03G1235900;TraesCS2B03G0898900;TraesCS4D03G0095200;TraesCS7B03G0005600;TraesCS2A03G0181100;TraesCS5B03G0936700;TraesCS7B03G0001400;TraesCS5D03G1236000;TraesCS2B03G0792100;Triticum_aestivum_newGene_691;TraesCS1D03G0975200;TraesCS6A03G0816100;TraesCS6B03G0754600;TraesCS5D03G1146500;TraesCS1B03G0738300;TraesCS1A03G0514200;TraesCS4A03G0858900;TraesCS5D03G0851500;TraesCS3B03G0669000;TraesCS6D…
	molecular function	nutrient reservoir activity	GO:0045735	10	TraesCS1D03G0186800;TraesCS5B03G0892400;TraesCS3B03G1352700;TraesCS1B03G0263100;TraesCS3A03G0388700;TraesCS3B03G0487900;TraesCS3D03G0384100;TraesCS3D03G1083000;TraesCS1A03G0194500;TraesCS3B03G1352900
	molecular function	transcription factor activity, protein binding	GO:0000988	21	TraesCS4B03G0139300;TraesCS3D03G0898400;TraesCS4A03G0195900;TraesCS4D03G0117500;TraesCS5D03G0343600;TraesCS1B03G0661100;TraesCS3B03G0431800;TraesCS4A03G0657900;TraesCS3D03G0898500;TraesCS3B03G1106600;TraesCS7A03G0492000;TraesCS5B03G0817900;TraesCS1D03G0320000;TraesCS7D03G0139500LC;TraesCS1D03G1013100;TraesCS4D03G0514100;TraesCS3A03G0964400;TraesCS3B03G1106800;TraesCS3B03G0525600;TraesCS4B03G05791…
	molecular function	molecular function regulator	GO:0098772	12	TraesCS1B03G0603200;TraesCS1A03G0653300;TraesCS6B03G0767200;TraesCS1D03G0611400;TraesCS1A03G0514200;TraesCS7D03G0427900;TraesCS2A03G0971400;TraesCS4B03G0040700;TraesCS6D03G0531900;TraesCS6A03G0604000;TraesCS7B03G0704900;TraesCS1B03G0739200
	molecular function	toxin activity	GO:0090729	5	TraesCS2B03G1256200;TraesCS3D03G1141300;TraesCS5A03G1289500;TraesCS7D03G0139700;TraesCS2D03G0776200
	molecular function	translation regulator activity	GO:0045182	1	TraesCS7B03G0704900
CM42CK_vs_CM42CT	biological process	cellular process	GO:0009987	1064	TraesCS1D03G0811800;TraesCS5D03G1079100;TraesCS3B03G0845500;TraesCS5D03G1027000;TraesCS2A03G0181100;TraesCS5D03G0699000;TraesCS2B03G1029400;TraesCS3A03G0382300;TraesCS1D03G0517900;TraesCS7B03G0737200;TraesCS1B03G0531100;TraesCS2A03G0429200;TraesCS1B03G0818300;TraesCS3A03G0734000;TraesCS7D03G0590800;TraesCS7D03G0850500;TraesCS6B03G1027700;TraesCS3B03G0981800;TraesCSU03G0077400LC;TraesCS4A03G058530…
	biological process	metabolic process	GO:0008152	1019	TraesCS5B03G0394500;TraesCS3B03G0845500;TraesCS2A03G0229800;TraesCS5B03G1207600;TraesCS6B03G0438600;TraesCS5A03G0833800;TraesCS1D03G0675300;TraesCS1D03G0517900;TraesCS6D03G0322400;TraesCS2A03G1099400;TraesCS2B03G1037000;TraesCS2D03G0246600;TraesCS3A03G0382300;TraesCS5B03G0665000;TraesCS5D03G0699000;TraesCS2A03G0181100;TraesCSU03G0234700;TraesCS6D03G0746200LC;TraesCS6B03G1089100LC;TraesCSU03G00675…
	biological process	single-organism process	GO:0044699	746	TraesCS3D03G0388500;TraesCS5D03G0689900;TraesCS1A03G0273400;TraesCS1D03G0715100;TraesCS3A03G0249800;TraesCS5D03G0492700;TraesCS7B03G0981000;TraesCS1B03G0968500;TraesCS2B03G0967800;TraesCS4A03G0020200;TraesCS4A03G1040000;TraesCS7A03G1029900;TraesCS1D03G0422200;TraesCS6D03G0148200;TraesCS4A03G0155100;TraesCS5A03G0761400;TraesCS2D03G1264800;TraesCS3A03G1239300LC;TraesCS2A03G0680300;TraesCS3A03G08277…
	biological process	biological regulation	GO:0065007	400	TraesCS4D03G0691000;TraesCS3B03G0923600;TraesCS5B03G1312700;TraesCS3D03G0884200;TraesCS3D03G0303900;TraesCS2B03G0178400LC;TraesCS4A03G0594200;TraesCS3B03G0293500;TraesCS2B03G0222600;TraesCS7A03G0471800;TraesCS3B03G1086000;TraesCS7A03G0954200;TraesCS6A03G0192000;TraesCS6A03G0659700;TraesCS7A03G0633600;TraesCS5A03G0778000;TraesCS7A03G0985300;TraesCS1B03G1120700;TraesCS7D03G0250300;TraesCS2D03G07490…
	biological process	response to stimulus	GO:0050896	365	TraesCS2A03G0416100;TraesCS7B03G0678100;TraesCS5A03G0623100;TraesCS2A03G1334700;TraesCS2A03G0771400;TraesCS5A03G1163200LC;TraesCS4A03G0083500;TraesCS1B03G0960600;TraesCS2B03G0121000;TraesCS5D03G0867000;TraesCS2A03G0312800;TraesCS3B03G0420400;TraesCS2A03G0642200LC;TraesCS5B03G0978900;TraesCS5D03G0912300;TraesCS5D03G1148300LC;TraesCS7D03G0405000;TraesCS1A03G1031600;TraesCS1A03G0627800;TraesCS7B03G0…
	biological process	cellular component organization or biogenesis	GO:0071840	194	TraesCS6B03G1067500;TraesCS2B03G0923600;TraesCS1A03G0491000;TraesCS7D03G0992000;TraesCS2D03G0954400;TraesCS4A03G0696100;TraesCS1A03G0076000;TraesCS4D03G0776400;TraesCS3A03G0955100LC;TraesCS2D03G1114500;TraesCS1D03G0532100;TraesCS5B03G0257900;Triticum_aestivum_newGene_16002;TraesCS2A03G0457300LC;TraesCS5B03G0795800;Triticum_aestivum_newGene_7895;TraesCS5B03G0570000;TraesCS4D03G0210900;TraesCS2D03G…
	biological process	localization	GO:0051179	164	TraesCS4A03G0520000;TraesCS6A03G0009100;TraesCS4D03G0829000;TraesCS7B03G0629400;TraesCS6A03G0202500;TraesCS6D03G0926800;TraesCS4A03G0312600;TraesCS6B03G0270500;TraesCS1B03G1214700;TraesCS5D03G1027000;TraesCS7A03G0931900;TraesCS7B03G0492800;TraesCS3D03G0375000;TraesCS6D03G0847700;TraesCS3B03G0758800;TraesCS7D03G0453400;TraesCS5A03G1255200;TraesCS6B03G0793500;TraesCS4A03G0172400;TraesCS1A03G0222200…
	biological process	multicellular organismal process	GO:0032501	99	Triticum_aestivum_newGene_4754;TraesCS2B03G0121000;TraesCS3A03G0853400;TraesCS4A03G0083500;TraesCS7D03G0250300;TraesCS7D03G0942900;TraesCS3D03G0308000;TraesCS6D03G0747700LC;TraesCS1D03G0638400;TraesCS2B03G0062900;TraesCS2D03G0079200;TraesCS7D03G0134500;TraesCS3B03G0387400;TraesCS1B03G0869300;TraesCS7B03G0678100;TraesCS2A03G0749900;TraesCS5A03G0459100LC;TraesCS3D03G0041300;TraesCS4B03G0581000;Trae…
	biological process	developmental process	GO:0032502	105	TraesCS2D03G1114500;TraesCS4A03G0671800;Triticum_aestivum_newGene_13159;TraesCS7D03G0226400LC;TraesCS6B03G0442500;TraesCS3A03G0950500;TraesCS5A03G1135600;TraesCS2A03G0321700;TraesCS6A03G0660200;Triticum_aestivum_newGene_7895;TraesCS4B03G0680700;TraesCS7A03G0589600;TraesCS5D03G0084700;TraesCS5B03G0464100;TraesCS5D03G0545100;TraesCS5B03G0458600LC;TraesCS7D03G0087400;TraesCS3B03G1029000;TraesCS6D03G…
	biological process	reproductive process	GO:0022414	57	TraesCS7D03G0087400;TraesCS5D03G0545100;TraesCS5B03G0458600LC;TraesCS3D03G0717600;TraesCS5B03G0464100;TraesCS5A03G0577600;Triticum_aestivum_newGene_16002;TraesCS2B03G0442100;TraesCS3D03G0041300;TraesCS7D03G0367000;TraesCS6B03G0800300;TraesCS6A03G0660200;Triticum_aestivum_newGene_691;TraesCS4B03G0129600;TraesCS5D03G0912300;TraesCS7D03G0942900;TraesCS3D03G0308000;TraesCS6D03G0747700LC;Triticum_aest…
	biological process	signaling	GO:0023052	84	TraesCS5D03G0986600;TraesCS6D03G0732000;TraesCS7B03G0704900;TraesCS5A03G0357200;TraesCS7A03G0985300;Triticum_aestivum_newGene_12073;TraesCS4B03G0345000;TraesCS4D03G0491100;TraesCS4D03G0627700;TraesCS5A03G0778000;TraesCS3A03G0827700;TraesCS3D03G1093100;TraesCS6A03G0612400;TraesCS6B03G0760600;TraesCS4D03G0691000;TraesCS4A03G0020200;TraesCS2B03G0222600;TraesCS7D03G0429000;TraesCS3B03G0293500;TraesCS…
	biological process	multi-organism process	GO:0051704	50	TraesCS2B03G0499100;TraesCS2B03G0419200;TraesCS6A03G0009100;TraesCS3D03G0884200;TraesCS2D03G0372700;TraesCS6D03G0787000;TraesCS3B03G1086000;TraesCS3B03G1074300;TraesCS5D03G0180900;TraesCS3A03G0086900;TraesCS7A03G1094900;TraesCS6D03G0566000;TraesCS2D03G0930300;TraesCS7B03G0433700;TraesCS3A03G0865900;TraesCS7B03G0941900;TraesCS5A03G1111800;TraesCS2D03G0373700LC;TraesCS5B03G1005700;TraesCS5B03G01461…
	biological process	reproduction	GO:0000003	45	TraesCS5B03G0146100;TraesCS2A03G1059100LC;TraesCS3A03G1239300LC;TraesCS4D03G0067100;TraesCS2A03G0614300;TraesCS1B03G0818300;TraesCS1B03G0651800;TraesCS6A03G0675400;TraesCS7A03G0985300;TraesCS2A03G0557700;TraesCS6B03G0061000LC;TraesCS2A03G0777500;TraesCS6A03G0009100;TraesCS7B03G0822000;TraesCS3A03G0991600;TraesCS1B03G0580200LC;TraesCS6B03G1000300;TraesCS6D03G0566000;TraesCS5D03G0180900;TraesCS1A03…
	biological process	immune system process	GO:0002376	20	TraesCS2A03G0181100;TraesCS3A03G0086900;TraesCS7A03G1094900;TraesCS7B03G0198800;TraesCS3D03G0794300;TraesCS6B03G1016800;TraesCS5B03G0590500;TraesCS7B03G0704900;TraesCS5A03G1160700;TraesCS3B03G0092900;TraesCS7B03G0941900;TraesCS6A03G0851600;TraesCS2D03G0373700LC;TraesCS7A03G0398900;TraesCS4D03G0028400;TraesCS3A03G0865900;TraesCS2D03G0930300;TraesCS7D03G0383800;TraesCS5A03G0577600;TraesCS3A03G09745…
	biological process	growth	GO:0040007	14	TraesCS4D03G0067100;TraesCS2A03G0321700;TraesCS5A03G1135600;TraesCS2B03G0442100;TraesCS2D03G0372700;TraesCS3A03G1114300LC;TraesCS3A03G0853400;TraesCS1A03G0717800;TraesCS5A03G0459100LC;TraesCS5D03G0347700;TraesCS5D03G0237200LC;TraesCS2A03G0234900;TraesCS2B03G0488200;TraesCS1B03G0818300
	biological process	detoxification	GO:0098754	7	TraesCS7D03G0429000;TraesCS7A03G0444600;TraesCS7B03G0253000;TraesCS2D03G1070700;TraesCS3A03G0785100;TraesCS3D03G0725300;TraesCS3B03G0904000
	biological process	rhythmic process	GO:0048511	6	TraesCS1A03G0187800;TraesCS1D03G0182500;TraesCS1A03G0133900;TraesCS6D03G0101500;TraesCS1B03G0254600;TraesCS1B03G0181700
	biological process	locomotion	GO:0040011	4	TraesCS2A03G0749900;TraesCS5B03G1005700;TraesCS5D03G0912300;TraesCS6A03G0660200
	biological process	biological adhesion	GO:0022610	4	TraesCS1A03G0717800;TraesCS1B03G0818300;TraesCS6A03G0009100;TraesCS3A03G0853400
	cellular component	membrane	GO:0016020	970	TraesCS5D03G0727400;TraesCS1D03G0954900;TraesCS7A03G0624800;TraesCS5B03G0492400;Triticum_aestivum_newGene_16143;TraesCS7D03G0992000;TraesCS6D03G0573700;TraesCS6B03G0314200;TraesCS7B03G0572600;TraesCS5B03G1015300;TraesCS1A03G0076000;TraesCS2B03G1310300LC;TraesCS4B03G0253700;TraesCS1D03G0549500;TraesCS6A03G0666500;TraesCS5B03G0197000;TraesCS6D03G0392500;TraesCS3D03G0149900;TraesCS4D03G0776400;Traes…
	cellular component	cell	GO:0005623	976	TraesCS6D03G0625300;TraesCS2A03G0995800;TraesCS4D03G0532400;TraesCS7B03G0571100;TraesCS4A03G0862100;TraesCS6A03G0851600;TraesCS4B03G0985800;TraesCS2A03G0427300LC;Triticum_aestivum_newGene_22359;TraesCS6A03G0627000;TraesCS3D03G0704100;TraesCS5A03G0149800;TraesCS6A03G0972800;TraesCS2D03G0129300;TraesCS4A03G0058000;TraesCS4D03G0420200;TraesCS6D03G0514700;TraesCS7B03G0779400;TraesCS3A03G0785100;Triti…
	cellular component	cell part	GO:0044464	976	TraesCS2A03G0433300;TraesCS2D03G1299900;TraesCS5A03G0459100LC;TraesCS5A03G0889500;TraesCS2B03G1209500;TraesCS2D03G0235500;TraesCS7B03G1305200;TraesCS5A03G0905300;TraesCS3D03G0877900;TraesCS7B03G0001400;TraesCS4B03G0255000;TraesCS4B03G0532000;TraesCS1D03G0638400;TraesCS1D03G0796200;TraesCS5D03G0626200LC;TraesCS2B03G0433600;TraesCS4A03G1060500;Triticum_aestivum_newGene_4754;TraesCS3A03G0785100;Trae…
	cellular component	membrane part	GO:0044425	868	TraesCS1D03G0307200;TraesCS3D03G0672600;TraesCS3D03G0877300;TraesCS4B03G0587800;TraesCS5D03G0162000LC;TraesCS3B03G0837600;TraesCS1D03G0147200;TraesCS6B03G0810100;TraesCS3A03G0816400;TraesCS7D03G1297900;TraesCS1D03G0578600;TraesCS7D03G0571100;TraesCS3A03G0209700;TraesCS2A03G0406200;TraesCS1D03G0600900;TraesCS5D03G0865700;TraesCS6A03G0375100;TraesCS5D03G0178400LC;TraesCS5D03G0124500LC;TraesCS3D03G1…
	cellular component	organelle	GO:0043226	785	TraesCS7D03G0802300LC;TraesCS7B03G0641200;TraesCS6B03G0903700;TraesCS4D03G0056200;TraesCS3A03G0249700;TraesCS1B03G0951500;TraesCS7B03G0904500;TraesCS5B03G1194100;TraesCS1B03G1214700;TraesCS6B03G0270500;TraesCS7A03G0325700;TraesCS6D03G0645000;TraesCS7D03G0259100;TraesCS1D03G0537700;TraesCS4D03G0044100;TraesCS6D03G0623700LC;TraesCS6B03G0306000;TraesCS2D03G1018900;TraesCS4B03G0921200;TraesCS2A03G017…
	cellular component	macromolecular complex	GO:0032991	319	TraesCS5B03G0804100;TraesCS6D03G0701100;TraesCS5B03G0508500;Triticum_aestivum_newGene_13154;TraesCS5D03G1158500;TraesCS7D03G0286600;TraesCS5A03G1098200;TraesCS5B03G0447000;Triticum_aestivum_newGene_7912;TraesCS1A03G0761900;TraesCS2A03G0125500;TraesCS2B03G0448900;TraesCS1D03G0632100;TraesCS1A03G0955000;TraesCS3A03G0713800;TraesCS2A03G1080100;TraesCS1D03G0066300;TraesCS5D03G0729200;TraesCS2B03G0324…
	cellular component	organelle part	GO:0044422	304	TraesCS1B03G0694400;TraesCS7B03G0678100;TraesCS5A03G0584700;TraesCS1B03G0788800;TraesCS5A03G0738700;TraesCS3D03G1189100;TraesCS7B03G0270500;TraesCS4B03G0099600;TraesCS5D03G0552200;TraesCS5B03G0995300;TraesCS7D03G0220100;TraesCS7D03G0481800;TraesCS3D03G0175700;TraesCS5A03G0311800;TraesCS3B03G0770900;TraesCS1B03G0582300;TraesCS3B03G0106800;TraesCS5B03G1131600;TraesCS3B03G0813900;TraesCS7D03G0138900…
	cellular component	extracellular region	GO:0005576	108	TraesCS1D03G0532100;TraesCS7A03G1199700;TraesCS4A03G0504000;TraesCS2D03G0494300;TraesCS7D03G0866900;TraesCS6D03G0278900;TraesCS5B03G0570000;TraesCS5A03G0764500;TraesCS3D03G0061500;TraesCS6B03G0800300;TraesCS1D03G0756600;TraesCS1D03G0043100LC;TraesCS3B03G0806900;TraesCS4A03G0052300;TraesCS6D03G0765300;Triticum_aestivum_newGene_22406;TraesCS7D03G0992000;TraesCS4A03G0696100;TraesCS4A03G0576700;Triti…
	cellular component	membrane-enclosed lumen	GO:0031974	48	TraesCS4D03G0770000LC;TraesCS5D03G1218300;TraesCS7D03G1106500;TraesCS7A03G0810200;Triticum_aestivum_newGene_4754;TraesCS5D03G0681700LC;TraesCS7B03G0678100;TraesCS7B03G0905200;TraesCS7A03G0761100;TraesCS2D03G0647600LC;TraesCS3A03G0943200;TraesCS1D03G0555600;TraesCS3A03G0257700;TraesCS1B03G0925400;TraesCS3A03G0763300;TraesCS7D03G0774600;TraesCS2A03G0381200;TraesCS4B03G0158200;TraesCS6D03G0902800;Tr…
	cellular component	extracellular region part	GO:0044421	51	TraesCS5B03G0798100;TraesCSU03G0237200;TraesCS1A03G0840800;TraesCS4B03G0617600;TraesCS7B03G0377700;TraesCS7B03G0377900LC;TraesCS7B03G0704900;TraesCS4D03G0145800;TraesCS5D03G0525200;TraesCS5A03G0559600;TraesCS7B03G0377800;TraesCS1A03G0910400;TraesCS6D03G0759300;TraesCS7B03G0745400;TraesCS5D03G0892100;TraesCS6A03G0095100;TraesCS5D03G0699000;TraesCS7A03G0867900;TraesCS5A03G0521100;TraesCS6B03G106420…
	cellular component	other organism	GO:0044215	49	Triticum_aestivum_newGene_22406;TraesCS5D03G0879400;TraesCS3B03G0806900;TraesCS4A03G0052300;TraesCS5B03G0983500;TraesCS4B03G0099600;TraesCS1B03G0966700;TraesCS5B03G0306900;TraesCS4A03G0696100;Triticum_aestivum_newGene_13159;TraesCS1A03G0368700;TraesCS7D03G0866900;TraesCS2D03G0494300;TraesCS4B03G0985800;TraesCS7A03G1199700;TraesCS4D03G0081800;TraesCS7D03G0138900;TraesCS3D03G1132200;TraesCS3A03G070…
	cellular component	other organism part	GO:0044217	49	TraesCS7D03G0866900;TraesCS2D03G0494300;TraesCS4B03G0985800;TraesCS7A03G1199700;TraesCS4D03G0081800;TraesCS7D03G0138900;TraesCS3D03G1132200;TraesCS3A03G0706100;TraesCS5A03G0764500;TraesCS5B03G0570000;TraesCS2A03G0956900;Triticum_aestivum_newGene_22406;TraesCS5D03G0879400;TraesCS4A03G0052300;TraesCS3B03G0806900;TraesCS4B03G0099600;TraesCS5B03G0983500;TraesCS1B03G0966700;TraesCS4A03G0696100;TraesCS…
	cellular component	cell junction	GO:0030054	23	TraesCS3B03G0911800;TraesCS1D03G0941300;TraesCS2A03G0642200LC;TraesCS2A03G0369700;TraesCS3B03G0705000;TraesCS7A03G0173000;TraesCS3B03G0317200;TraesCS7D03G0427900;TraesCS3B03G0303500;TraesCS7D03G0161400;TraesCS2A03G0181100;TraesCS7D03G0789100;TraesCS1A03G0967900;TraesCS4A03G0922000;TraesCS3A03G0237200;TraesCS3D03G0576000;TraesCS5B03G0890900LC;TraesCS3A03G0635100;TraesCS3B03G0498800;TraesCS3A03G106…
	cellular component	symplast	GO:0055044	22	TraesCS2A03G0181100;TraesCS7D03G0789100;TraesCS1A03G0967900;TraesCS3A03G0237200;TraesCS4A03G0922000;TraesCS7D03G0427900;TraesCS7D03G0161400;TraesCS3B03G0303500;TraesCS5A03G0237000;TraesCS3B03G0354700;TraesCS3A03G1065800;TraesCS3B03G0498800;TraesCS3A03G0635100;TraesCS5B03G0890900LC;TraesCS3D03G0576000;TraesCS2A03G0642200LC;TraesCS1D03G0941300;TraesCS3B03G0911800;TraesCS7A03G0173000;TraesCS3B03G031…
	cellular component	supramolecular complex	GO:0099080	6	TraesCS4D03G0460000;TraesCS6A03G0009100;TraesCS4B03G0528000;TraesCS5B03G0464100;TraesCS4D03G0467700;TraesCS4B03G0521100
	cellular component	nucleoid	GO:0009295	3	TraesCS3D03G0249300;TraesCS3B03G0325000;TraesCS3A03G0257700
	cellular component	synapse	GO:0045202	1	TraesCS6A03G0009100
	cellular component	synapse part	GO:0044456	1	TraesCS6A03G0009100
	molecular function	binding	GO:0005488	1554	Triticum_aestivum_newGene_6321;TraesCS5A03G1103200;TraesCS5D03G0478700;TraesCS6B03G1064200;TraesCS1A03G0717800;TraesCS4D03G0487100;TraesCS1A03G0691200;TraesCS6A03G0891700LC;TraesCS6A03G0009100;TraesCS7A03G0773000;TraesCS3B03G0090100;TraesCS5B03G0460200;TraesCS2D03G0673600;TraesCS6D03G0383000;TraesCS6A03G0972200;TraesCS6D03G0853000;TraesCS2D03G0909100;TraesCS1B03G0629000;TraesCS1D03G0759800;TraesC…
	molecular function	catalytic activity	GO:0003824	1232	TraesCS3B03G0524400;TraesCS4A03G0514600;TraesCS1B03G0309100;TraesCS7A03G1091300;TraesCS6D03G0131900;TraesCS7A03G0783900;TraesCS7A03G0621100;TraesCS2A03G0537200;TraesCS5A03G0527400;TraesCS6B03G1265100;TraesCS2B03G0806500;TraesCS5A03G1115800;TraesCS5D03G0628800;TraesCS7B03G0232400;TraesCS1A03G0810700;TraesCS3B03G0415400;TraesCS2B03G0272300;TraesCS3D03G1144500;TraesCS6D03G0642600;TraesCS1A03G0419300…
	molecular function	transporter activity	GO:0005215	153	TraesCS7B03G0675100;TraesCS7D03G0453400;TraesCS5A03G1255200;TraesCS7A03G0212600;TraesCS3B03G0518600;TraesCS5B03G0196900;TraesCS7A03G0931900;TraesCS7A03G0325700;TraesCS7A03G0501900;TraesCS4A03G0968900;TraesCS4D03G0829000;TraesCS2B03G0558400;TraesCS2A03G0430600;TraesCS7A03G0989900;TraesCS7A03G0561700;TraesCS7B03G0008100;TraesCS4D03G0446700;TraesCS6B03G1076800;TraesCS4B03G0521800;TraesCS5A03G0903600…
	molecular function	structural molecule activity	GO:0005198	52	TraesCS3B03G1162300;TraesCS4A03G0851200;TraesCS5B03G0104100;TraesCS6A03G1016700;TraesCS2A03G0457300LC;TraesCS4A03G0908400;TraesCS7B03G0571100;TraesCS2B03G0576800LC;TraesCS5A03G1100900;TraesCS1B03G1177500;TraesCS3A03G1012500;TraesCS4B03G0229200;TraesCS1A03G0994600;TraesCS4D03G0150100;TraesCS6B03G0064500;TraesCS6A03G0972800;TraesCS6B03G0234500;TraesCS1B03G1114400;TraesCS3B03G0749800;TraesCS4B03G018…
	molecular function	nucleic acid binding transcription factor activity	GO:0001071	105	TraesCS5B03G0148400;TraesCS2A03G0205300;TraesCS6D03G0732000;TraesCS6B03G1277800;TraesCS5B03G0798100;TraesCS7A03G0132300;TraesCS4B03G0330400;TraesCS1D03G0514600;TraesCS3A03G1243100;TraesCS7A03G0985300;TraesCS2D03G0442700;TraesCS5A03G1089000;TraesCS7A03G1058400;TraesCS7B03G0745400;TraesCS3B03G0760400LC;TraesCS5A03G0146100;TraesCS3D03G0221000;TraesCS3A03G0252800;TraesCS3D03G0314400;TraesCS7A03G08679…
	molecular function	electron carrier activity	GO:0009055	44	TraesCS6A03G0972200;TraesCS7D03G0198700;TraesCS1A03G0494500;TraesCS7A03G1103500;TraesCS6D03G0853000;TraesCS5B03G1324500;TraesCS3D03G0527600;TraesCS3A03G0230700;TraesCS5A03G0944000;TraesCS7A03G0804400;TraesCS7D03G0765200;TraesCS1B03G0309100;TraesCS4A03G0699000;TraesCS2A03G0735500LC;TraesCS2B03G0811700;TraesCS2A03G0412800;TraesCS5D03G0588300;TraesCS7B03G0641200;TraesCS5B03G0993500;TraesCS1D03G08235…
	molecular function	antioxidant activity	GO:0016209	37	TraesCS3D03G0725300;TraesCS6B03G0133900;TraesCS6D03G0278900;TraesCS6D03G0101500;TraesCS7A03G0377600;TraesCS3B03G0805000;TraesCS3A03G0785100;TraesCS7A03G0352200;TraesCS7A03G0444600;TraesCS2D03G1070700;TraesCS1D03G0756600;TraesCS7D03G0986600;TraesCS6A03G0448800;TraesCS5A03G0623100;TraesCS2D03G0161500;TraesCS1A03G0535100;TraesCS7B03G0147000;TraesCS7B03G0253000;TraesCS2A03G1334700;TraesCS6A03G0322900…
	molecular function	molecular transducer activity	GO:0060089	11	TraesCS5D03G1148300LC;TraesCS1D03G0975200;TraesCS5A03G0889500;Triticum_aestivum_newGene_691;TraesCS5D03G1146500;TraesCS3A03G0800800;TraesCS7B03G0001400;TraesCS2A03G0181100;TraesCS6A03G0816100;TraesCS2A03G0179800;TraesCS5B03G0936700
	molecular function	signal transducer activity	GO:0004871	11	TraesCS5B03G0936700;TraesCS6A03G0816100;TraesCS2A03G0179800;TraesCS7B03G0001400;TraesCS2A03G0181100;TraesCS3A03G0800800;TraesCS5A03G0889500;TraesCS5D03G1146500;Triticum_aestivum_newGene_691;TraesCS1D03G0975200;TraesCS5D03G1148300LC
	molecular function	nutrient reservoir activity	GO:0045735	5	TraesCS1B03G0027200;TraesCS1D03G0010000;TraesCS1D03G0012300;TraesCS1D03G0010400;TraesCS1B03G0020100
	molecular function	transcription factor activity, protein binding	GO:0000988	5	TraesCS1D03G1013100;TraesCS7A03G0492000;TraesCS3A03G0072900;TraesCS3B03G0106800;TraesCS7D03G1106500
	molecular function	molecular function regulator	GO:0098772	5	TraesCS4A03G0745400;TraesCS7D03G0427900;TraesCS3A03G1065800;TraesCS2A03G0179800;TraesCS7B03G0704900
	molecular function	toxin activity	GO:0090729	4	TraesCS5A03G0404400LC;TraesCS5A03G0404500LC;TraesCS7A03G0152300;TraesCS5B03G0384800
	molecular function	translation regulator activity	GO:0045182	1	TraesCS7B03G0704900
