# Supplementary material for: Multi-omics analysis reveals the physiological and molecular response to cold stress in different spring wheat cultivars at the booting stage
Source: Front Plant Sci. 2025 Aug 4;16:1594676. doi: 10.3389/fpls.2025.1594676 (PMC12358470; doi:10.3389/fpls.2025.1594676)
Supplement: Supplementary file 9 [file Table8.xlsx]

## Sheet: Supplementary Table 8
Supplementary Table 8 The differentially expressed genes associated with transcription factors in different groups.
Comparison	Gene ID	FDR	log2FC	Regulated	Gene annotation
CM104CK_vs_CM104CT	TraesCS4A03G0120000	9.15803e-07	-1.83227	down	AP2-like ethylene-responsive transcription factor CRL5
	TraesCS4D03G0573500	0.00471033	-1.35614	down	AP2-like ethylene-responsive transcription factor CRL5
	TraesCS2A03G0658800	0.00124107	-1.62639	down	AP2-like ethylene-responsive transcription factor CRL5
	TraesCS2B03G0714000	2.26483e-05	-1.91785	down	AP2-like ethylene-responsive transcription factor CRL5
	TraesCS2D03G0593200	0.000942746	-1.29985	down	AP2-like ethylene-responsive transcription factor CRL5
	TraesCS4D03G0706100	1.07849e-12	2.83212	up	Ethylene-responsive transcription factor 1
	TraesCS7B03G0166400	7.36692e-16	1.01323	up	Ethylene-responsive transcription factor 1
	TraesCS7A03G0370100	1.68724e-15	1.04479	up	Ethylene-responsive transcription factor 1
	TraesCS2B03G1109900	1.19023e-07	2.43734	up	Ethylene-responsive transcription factor 1A
	TraesCS2D03G0935500	3.53634e-07	2.52193	up	Ethylene-responsive transcription factor 1A
	TraesCS1B03G0896200	0.0033303	1.02821	up	Ethylene-responsive transcription factor 4
	TraesCS7A03G0612200	8.19125e-07	2.23594	up	Ethylene-responsive transcription factor ABR1
	TraesCS7D03G0599900	0.00163985	1.66137	up	Ethylene-responsive transcription factor ABR1
	TraesCS2D03G1151400	5.60761e-11	1.4995	up	Ethylene-responsive transcription factor ERF008
	TraesCS2B03G1363200	3.3447e-08	1.43601	up	Ethylene-responsive transcription factor ERF008
	TraesCS2A03G1196500	0.00188188	1.00726	up	Ethylene-responsive transcription factor ERF008
	TraesCS2B03G1104900	4.65645e-07	2.28811	up	Ethylene-responsive transcription factor ERF039
	TraesCS7A03G0304100	3.73692e-05	1.6	up	Ethylene-responsive transcription factor RAP2-1
	TraesCS4B03G0787700	2.40416e-05	1.48415	up	Ethylene-responsive transcription factor RAP2-12
	TraesCS1B03G0690800	1.05549e-09	1.89292	up	Ethylene-responsive transcription factor RAP2-3
	TraesCS6D03G0667900	4.30517e-05	1.27915	up	Ethylene-responsive transcription factor RAP2-4
	TraesCS7D03G0286800	4.02059e-08	1.95202	up	Ethylene-responsive transcription factor RAP2-9
	TraesCS6D03G0377700LC	0.00116168	1.09324	up	Ethylene-responsive transcription factor WIN1
	TraesCS3B03G1020000	3.33071e-06	2.04288	up	bZIP transcription factor 12
	TraesCS6B03G1027700	9.88475e-57	3.22624	up	bZIP transcription factor 23
	TraesCS6D03G0729100	1.51591e-28	2.47619	up	bZIP transcription factor 23
	TraesCS6A03G0858900	1.27338e-21	2.3642	up	bZIP transcription factor 23
	TraesCS6A03G0221600	9.9405e-11	1.4397	up	bZIP transcription factor 44
	TraesCS6B03G0310200	2.35366e-08	1.34854	up	bZIP transcription factor 44
	TraesCS6D03G0177300	0.00181578	1.16885	up	bZIP transcription factor 44
	TraesCS7A03G0403400	6.32971e-06	1.13376	up	bZIP transcription factor 46
	TraesCS1B03G0244200	4.27997e-14	-1.52626	down	bZIP transcription factor 53
	TraesCS1A03G0177500	1.01978e-35	-1.27656	down	bZIP transcription factor 53
	TraesCS6B03G0965900	4.92491e-05	-1.55081	down	E2F transcription factor-like E2FE
	TraesCS6D03G0688200	1.79961e-05	-1.34591	down	E2F transcription factor-like E2FE
	TraesCS6A03G0813900	7.27196e-06	-1.55523	down	E2F transcription factor-like E2FE
	TraesCS1A03G1020200	0.00219348	1.27214	up	GATA transcription factor 15
	TraesCS1D03G0251100	0.00430872	1.42593	up	GATA transcription factor 23
	TraesCS4D03G0832200	1.47881e-12	1.30705	up	GATA transcription factor 4
	TraesCS5D03G1217900	2.98294e-14	1.13705	up	Heat stress transcription factor A-1
	TraesCS5A03G0919800	0.000115967	1.48495	up	Heat stress transcription factor A-2a
	TraesCS5D03G0879400	1.71754e-08	1.98186	up	Heat stress transcription factor A-2a
	TraesCS2A03G0429200	2.61185e-07	2.34773	up	Heat stress transcription factor A-3
	TraesCS2D03G0442700	4.50462e-06	1.18208	up	Heat stress transcription factor A-3
	TraesCS2B03G0557700	1.55846e-11	2.11034	up	Heat stress transcription factor A-3
	TraesCS5A03G0601000	0.00146777	1.31445	up	Heat stress transcription factor B-1
	TraesCS5D03G0566700	1.46022e-05	1.80051	up	Heat stress transcription factor B-1
	TraesCS3B03G0806900	1.49913e-91	4.62397	up	Heat stress transcription factor C-1b
	TraesCS3A03G0706100	4.07509e-26	2.73176	up	Heat stress transcription factor C-1b
	TraesCS3D03G0648100	6.52915e-24	2.7359	up	Heat stress transcription factor C-1b
	TraesCS5A03G1286000	8.66279e-16	4.13404	up	Heat stress transcription factor C-2a
	TraesCS7A03G0867900	1.35197e-69	4.64271	up	Heat stress transcription factor C-2b
	TraesCS4B03G0985800	5.72024e-47	6.78062	up	Heat stress transcription factor C-2b
	TraesCS7D03G0866900	2.21918e-79	5.18661	up	Heat stress transcription factor C-2b
	TraesCS7B03G0745400	8.6463e-145	4.34586	up	Heat stress transcription factor C-2b
	TraesCS3B03G1084200	9.76196e-07	-1.21913	down	Heat stress transcription factor A-2b
	TraesCS1A03G0910400	2.54874e-13	-1.46757	down	Heat stress transcription factor A-2c
	TraesCS5D03G0974800	3.702e-05	-1.26318	down	Heat stress transcription factor A-2e
	TraesCS2A03G0300000	2.31764e-06	-1.284	down	Heat stress transcription factor B-4b
	TraesCS2D03G0318300	5.47415e-09	-1.91745	down	Heat stress transcription factor B-4b
	TraesCS5A03G0600500	1.12686e-05	-1.12884	down	Heat stress transcription factor B-4c
	TraesCS5D03G0564000	1.16164e-06	-1.57875	down	Heat stress transcription factor B-4c
	TraesCS7A03G0289700	1.34226e-05	1.20334	up	MADS-box transcription factor 1
	TraesCS5A03G0935400	1.44954e-26	1.41594	up	MADS-box transcription factor 14
	TraesCS3D03G0294800	0.000285614	1.06446	up	MADS-box transcription factor 3
	TraesCS6A03G0024300	0.00176519	1.6229	up	MADS-box transcription factor 56
	TraesCS6B03G0041900	0.00062492	1.3351	up	MADS-box transcription factor 56
	TraesCS4A03G0052800	5.93667e-08	-1.60788	down	MADS-box transcription factor 1
	TraesCS3B03G0814800	2.00779e-15	-1.10807	down	MADS-box transcription factor 32
	TraesCS2D03G0598600	6.22662e-07	1.40874	up	Myb family transcription factor EFM
	TraesCS2B03G0719500	1.62448e-12	1.63226	up	Myb family transcription factor EFM
	TraesCS2A03G0649900	2.19403e-15	1.65032	up	Myb family transcription factor EFM
	TraesCS2D03G1091000	5.66052e-05	1.88192	up	Myb family transcription factor PHL5
	TraesCS5A03G1161600	0.00885234	-1.35667	down	Myb family transcription factor MOF1
	TraesCS2D03G0908700	0.00371669	-1.18684	down	Myb family transcription factor MOF1
	TraesCS5B03G0394500	4.7925e-16	3.16965	up	NAC transcription factor 56
	TraesCS5D03G0370800	1.22809e-47	3.27856	up	NAC transcription factor 56
	TraesCS5A03G0397800	1.06045e-58	3.86089	up	NAC transcription factor 56
	TraesCS4D03G0056200	2.56877e-13	1.55284	up	Nuclear transcription factor Y subunit A-9
	TraesCS4B03G0078700LC	2.73637e-05	1.00758	up	Nuclear transcription factor Y subunit A-9
	TraesCS2A03G0361500	0.00737434	1.33732	up	Nuclear transcription factor Y subunit B-10
	TraesCS1A03G0725000	2.80222e-07	-1.51354	down	Nuclear transcription factor Y subunit B-3
	TraesCS5D03G0182700	0.00395011	-1.10612	down	Probable transcription factor KAN4
	TraesCS6A03G0465700	6.23325e-06	-2.03103	down	Protein CYTOKININ-RESPONSIVE GATA TRANSCRIPTION FACTOR 1
	TraesCS6B03G0575900	0.000161777	-1.38145	down	Protein CYTOKININ-RESPONSIVE GATA TRANSCRIPTION FACTOR 1
	TraesCS2A03G0158900	0.000148754	1.18426	up	Protein IRON-RELATED TRANSCRIPTION FACTOR 3
	TraesCS2B03G0222000	0.00353419	1.38907	up	Protein IRON-RELATED TRANSCRIPTION FACTOR 3
	TraesCS1D03G0192500	2.93637e-20	1.10744	up	Transcription factor APG
	TraesCS1A03G0201700	4.48695e-27	1.27644	up	Transcription factor APG
	TraesCS2A03G0324000	1.96349e-07	1.735	up	Transcription factor bHLH062
	TraesCS3B03G1052600	7.0362e-18	1.95479	up	Transcription factor bHLH128
	TraesCS3A03G0927100	1.70391e-09	1.38756	up	Transcription factor bHLH128
	TraesCS3D03G0859500	6.63016e-07	1.31641	up	Transcription factor bHLH128
	TraesCS7D03G0546800	3.79841e-08	1.42668	up	Transcription factor bHLH130
	TraesCS4B03G0941300	0.00043763	1.00669	up	Transcription factor bHLH35
	TraesCS3B03G0038200	9.8952e-07	1.30048	up	Transcription factor bHLH35
	TraesCS3A03G0224800	0.00805708	1.24231	up	Transcription factor bHLH51
	TraesCS2D03G0637200	0.00148612	1.12156	up	Transcription factor bHLH62
	TraesCS6B03G0863000	5.24712e-07	2.75387	up	Transcription factor bHLH63
	TraesCS1A03G0322200	2.41775e-11	1.45501	up	Transcription factor bHLH68
	TraesCS5B03G0590000	5.25658e-11	-1.54332	down	bHLH transcription factor RHL1
	TraesCS3D03G0154300	0.00329658	-1.48868	down	Transcription factor bHLH110
	TraesCS3B03G0897100	0.000530955	-1.61019	down	Transcription factor bHLH112
	TraesCS5B03G0996300	0.00525961	-1.14406	down	Transcription factor bHLH113
	Triticum_aestivum_newGene_25345	3.45381e-10	-1.97346	down	Transcription factor bHLH25
	Triticum_aestivum_newGene_25348	7.08064e-20	-2.0154	down	Transcription factor bHLH25
	TraesCS5B03G1260900	8.21252e-23	-2.05408	down	Transcription factor bHLH25
	TraesCS4A03G0875700	3.27187e-06	-1.28016	down	Transcription factor bHLH25
	TraesCS7D03G0936600	4.12151e-09	-1.24078	down	Transcription factor bHLH48
	TraesCS7A03G0978400	2.38019e-07	-1.07674	down	Transcription factor bHLH48
	TraesCS7D03G1027200LC	0.00093851	-1.29202	down	Transcription factor bHLH68
	TraesCS7B03G0922400	0.00192868	-1.05966	down	Transcription factor bHLH68
	TraesCS4B03G0643600	1.13707e-05	-1.14943	down	Transcription factor bHLH74
	TraesCS4A03G0669500	1.04685e-10	-1.87198	down	Transcription factor bHLH74
	TraesCS4D03G0108100	3.43698e-05	-1.30102	down	Transcription factor bHLH74
	TraesCS4B03G0127800	3.38428e-10	-1.59924	down	Transcription factor bHLH74
	TraesCS4D03G0573000	4.37615e-06	-1.04004	down	Transcription factor bHLH76
	TraesCS4A03G0119700	1.57549e-08	-1.31839	down	Transcription factor bHLH76
	TraesCS6A03G0762800	0.000376459	1.13917	up	Transcription factor BIM2
	TraesCS6D03G0649700	2.1176e-26	1.91418	up	Transcription factor BIM2
	TraesCS6B03G0908800	1.64049e-12	2.2692	up	Transcription factor BIM2
	TraesCS3D03G0416500	0.000312897	-1.43497	down	Transcription factor CSA
	TraesCS3B03G0525600	0.000379538	-1.47073	down	Transcription factor CSA
	TraesCS1A03G0764700	4.9096e-15	1.24198	up	Transcription factor GAMYB
	TraesCS7A03G0768900	7.27791e-32	1.38219	up	Transcription factor GTE10
	TraesCS7B03G0598600	1.97457e-24	1.32053	up	Transcription factor GTE9
	TraesCS7D03G0736800	5.85382e-39	1.43801	up	Transcription factor GTE9
	TraesCS3B03G0923000	4.99619e-08	-2.08533	down	Transcription factor HBP-1b(c1)
	TraesCS5A03G0600400	7.17143e-05	1.84144	up	Transcription factor HEC2
	TraesCS6D03G0376300	7.24103e-07	2.7099	up	Transcription factor HY5
	TraesCS6A03G0435100	2.22215e-07	2.10438	up	Transcription factor HY5
	TraesCS6D03G0313500	0.0004571	-1.08828	down	Transcription factor IBH1-like 1
	TraesCS3D03G0957300	0.00102245	-1.0201	down	Transcription factor ICE1
	TraesCS7A03G0431400	4.30832e-21	2.60929	up	Transcription factor ILI5
	TraesCS7D03G0419700	1.42578e-23	2.39745	up	Transcription factor ILI5
	TraesCS7B03G0240200	8.07052e-09	1.89364	up	Transcription factor ILI5
	TraesCS3D03G0224700	2.45931e-30	3.65686	up	Transcription factor KUA1
	TraesCS4A03G0026800	1.99739e-13	-2.43837	down	Transcription factor ILI3
	TraesCS6D03G0577800	3.1612e-07	-1.95507	down	Transcription factor LHW
	TraesCS3A03G0649400	4.13885e-17	2.47729	up	Transcription factor MTB2
	TraesCS3D03G0594500	7.29544e-10	2.41451	up	Transcription factor MTB2
	TraesCS6A03G0774500	1.35044e-08	2.94118	up	Transcription factor MYB20
	TraesCS6D03G0656400	8.04947e-10	2.42735	up	Transcription factor MYB20
	TraesCS6B03G0922300	0.00820388	1.31689	up	Transcription factor MYB20
	TraesCS3A03G0645300	0.0020594	1.30124	up	Transcription factor MYB26
	TraesCS3D03G0590300	0.000330542	1.4539	up	Transcription factor MYB26
	TraesCS1D03G0679500	0.0037928	1.00821	up	Transcription factor MYB3R-2
	TraesCS7D03G1216800	2.19754e-05	2.41266	up	Transcription factor MYB44
	TraesCS7A03G0751900	0.00148064	1.52363	up	Transcription factor MYB61
	TraesCS2A03G1262700LC	6.49232e-07	2.26658	up	Transcription factor MYB80
	TraesCS2B03G0433600	3.63403e-06	1.06267	up	Transcription factor MYB86
	TraesCS2D03G0331000	5.1127e-12	1.13858	up	Transcription factor MYB86
	TraesCS7A03G0077800	6.49243e-05	1.39459	up	Transcription factor MYBS1
	TraesCS3A03G0234200	2.92202e-10	2.45439	up	Transcription factor MYBS3
	TraesCS2A03G0134600	0.00112358	-1.13544	down	Transcription factor MYB36
	TraesCS3A03G0356000	8.48816e-06	-1.05204	down	Transcription factor MYB3R-1
	TraesCS3B03G0431800	2.88823e-10	-1.58656	down	Transcription factor MYB3R-1
	TraesCS3D03G0344700	1.04938e-08	-1.39146	down	Transcription factor MYB3R-1
	TraesCS6D03G0363600	6.57144e-11	-1.81809	down	Transcription factor MYB44
	TraesCS6B03G0520900	6.27483e-10	-1.89088	down	Transcription factor MYB44
	TraesCS5B03G0782000	0.0094892	1.08459	up	Transcription factor MYC2
	TraesCS5D03G1129900	3.67412e-12	-1.38536	down	Transcription factor NAI1
	TraesCS5D03G0194400	6.50655e-11	1.59475	up	Transcription factor NIGTH1
	TraesCS5B03G0186400	6.95535e-08	1.10494	up	Transcription factor NIGTH1
	TraesCS5D03G1126700	4.37318e-08	-1.73393	down	Transcription factor PCF2
	TraesCS4A03G0879100	4.76355e-05	-1.29695	down	Transcription factor PCF2
	TraesCS5D03G0329900LC	3.70254e-12	-1.44861	down	Transcription factor PCF3
	TraesCS5B03G0321400	2.22691e-10	-1.3455	down	Transcription factor PCF3
	TraesCS4B03G0214100	5.07625e-14	-1.41951	down	Transcription factor PCF3
	TraesCS5A03G0339700	3.32965e-06	-1.026	down	Transcription factor PCF3
	TraesCS4A03G0594100	8.74869e-11	-1.3969	down	Transcription factor PCF3
	TraesCS4D03G0177300	1.84827e-14	-1.38691	down	Transcription factor PCF3
	TraesCS3A03G1243100	1.04483e-11	2.64346	up	Transcription factor PCL1
	TraesCS3A03G0859400	0.00275212	1.41729	up	Transcription factor PCL1
	TraesCS3D03G0788100	0.00874927	1.15172	up	Transcription factor PCL1
	TraesCS3B03G0984000	2.21745e-05	1.61224	up	Transcription factor PCL1
	TraesCS5A03G0902700	1.16469e-05	1.22346	up	Transcription factor PHYTOCHROME INTERACTING FACTOR-LIKE 13
	TraesCS5B03G0952000	0.000215743	1.30169	up	Transcription factor PHYTOCHROME INTERACTING FACTOR-LIKE 13
	TraesCS1B03G0270100	3.70755e-61	1.81304	up	Transcription factor PHYTOCHROME INTERACTING FACTOR-LIKE 15
	TraesCS4B03G0474000	0.00118981	-1.8457	down	Transcription factor SCREAM2
	TraesCS7A03G0857600	0.000319235	-2.07296	down	Transcription factor SPEECHLESS
	TraesCS7D03G0780300	8.11187e-06	-2.59206	down	Transcription factor SPEECHLESS
	TraesCS6B03G0949900	1.79224e-12	-1.96982	down	Transcription factor TCP14
	TraesCS6D03G0677800	2.06217e-12	-1.89552	down	Transcription factor TCP14
	TraesCS7D03G0420300	3.05912e-05	-1.16938	down	Transcription factor TCP15
	TraesCS6B03G1277800	7.19986e-06	-1.00869	down	Transcription factor TCP7
	TraesCS6B03G0225300	0.000909546	1.16294	up	Transcription factor TDR
	TraesCS5D03G0003700	1.66276e-05	1.86587	up	Transcription factor TEOSINTE BRANCHED 1
	TraesCS4D03G0259200	1.21247e-07	-2.04387	down	Transcription factor TGAL4
	TraesCS1D03G0663600	8.6147e-05	-1.62183	down	Transcription factor TGAL5
	TraesCS2B03G0865200	1.30738e-06	-1.61132	down	Trihelix transcription factor
	TraesCS1D03G0566700LC	0.00101622	-1.40373	down	WRKY transcription factor 55
	TraesCS2A03G0379600	1.44056e-07	1.07552	up	Probable WRKY transcription factor 3
	TraesCS2B03G0505700	1.8568e-06	1.39159	up	Probable WRKY transcription factor 4
	TraesCS4D03G0441900	0.000658679	1.34049	up	Probable WRKY transcription factor 46
	TraesCS3A03G0721900	0.000141804	1.27713	up	Probable WRKY transcription factor 65
	TraesCS7A03G0226900	0.00103425	1.55116	up	Probable WRKY transcription factor 72
	TraesCS2A03G1031600	1.20491e-11	-1.28135	down	Probable WRKY transcription factor 11
	TraesCS2D03G0970800	4.5269e-12	-1.61023	down	Probable WRKY transcription factor 11
	TraesCS2B03G1152700	5.98979e-18	-1.93662	down	Probable WRKY transcription factor 11
	TraesCS3B03G0321400	0.00674922	-1.07799	down	Probable WRKY transcription factor 13
	TraesCS3D03G0245400	3.6408e-05	-1.13769	down	Probable WRKY transcription factor 13
	TraesCS2A03G0820900	2.06675e-06	-1.0362	down	Probable WRKY transcription factor 2
CM42CK_vs_CM42CT	TraesCS7A03G0713600	0.00170239	1.26675	up	AP2-like ethylene-responsive transcription factor
	TraesCS5B03G0580500	0.000162812	-1.21916	down	AP2-like ethylene-responsive transcription factor
	TraesCS1B03G0690800	1.47455e-06	1.47019	up	Ethylene-responsive transcription factor RAP2-3
	TraesCS7D03G0878900	1.24837e-06	1.16852	up	Ethylene-responsive transcription factor WIN1
	TraesCS6B03G0513600	0.00265846	-1.35193	down	Ethylene-responsive transcription factor 3
	TraesCS6D03G0359900	0.0027443	-1.25577	down	Ethylene-responsive transcription factor 3
	TraesCS1A03G0780000	8.9835e-05	-1.65284	down	Ethylene-responsive transcription factor 3
	TraesCS7A03G1058400	0.000358743	-1.01992	down	Ethylene-responsive transcription factor 3
	TraesCS5B03G1173200	4.97236e-15	-1.3709	down	Ethylene-responsive transcription factor CRF5
	TraesCS5D03G1060900	4.10873e-29	-1.60718	down	Ethylene-responsive transcription factor CRF5
	TraesCS7B03G0076700	2.50036e-09	-2.18045	down	Ethylene-responsive transcription factor RAP2-9
	TraesCS6A03G0858900	1.15224e-07	1.23484	up	bZIP transcription factor 23
	TraesCS6D03G0729100	2.02503e-07	1.28579	up	bZIP transcription factor 23
	TraesCS6B03G1027700	1.07397e-06	1.07342	up	bZIP transcription factor 23
	TraesCS6D03G0177300	4.89511e-05	-1.1829	down	bZIP transcription factor 44
	TraesCS1B03G0244200	5.33041e-20	-1.21756	down	bZIP transcription factor 53
	TraesCS6D03G0688200	0.000119022	-1.08667	down	E2F transcription factor-like E2FE
	TraesCS4D03G0832200	1.21973e-24	1.17059	up	GATA transcription factor 4
	TraesCS1B03G0672500	4.09546e-25	1.0434	up	GATA transcription factor 4
	TraesCS1B03G0967200	4.77129e-14	-1.33283	down	GATA transcription factor 12
	TraesCS1D03G0810100	5.22382e-06	-1.06422	down	GATA transcription factor 12
	TraesCS1A03G0841600	1.80065e-10	-1.36943	down	GATA transcription factor 12
	TraesCS5D03G0879400	3.55089e-06	1.77838	up	Heat stress transcription factor A-2a
	TraesCS2B03G0557700	1.11928e-14	2.16636	up	Heat stress transcription factor A-3
	TraesCS2A03G0429200	0.000841865	1.50428	up	Heat stress transcription factor A-3
	TraesCS2D03G0442700	0.000111517	1.12696	up	Heat stress transcription factor A-3
	TraesCS3B03G0806900	1.49039e-31	3.04583	up	Heat stress transcription factor C-1b
	TraesCS3A03G0706100	1.32793e-06	1.44132	up	Heat stress transcription factor C-1b
	Triticum_aestivum_newGene_22406	3.25597e-15	3.37321	up	Heat stress transcription factor C-2a
	TraesCS7D03G0866900	5.74411e-15	2.26757	up	Heat stress transcription factor C-2b
	TraesCS7B03G0745400	6.42329e-91	3.24611	up	Heat stress transcription factor C-2b
	TraesCS4B03G0985800	1.29456e-11	2.91977	up	Heat stress transcription factor C-2b
	TraesCS7A03G0867900	2.45065e-17	2.60199	up	Heat stress transcription factor C-2b
	TraesCS1A03G0910400	6.53763e-10	-1.18274	down	Heat stress transcription factor A-2c
	TraesCS4A03G0052300	0.00314702	-1.2715	down	Heat stress transcription factor A-2d
	TraesCS5A03G0764500	3.31016e-20	-1.88859	down	Heat stress transcription factor B-2c
	TraesCS5B03G0798100	7.46545e-09	-1.71497	down	Heat stress transcription factor B-2c
	TraesCS5A03G0935400	1.38496e-18	1.20276	up	MADS-box transcription factor 14
	TraesCS7B03G0054700	0.00344292	1.17197	up	MADS-box transcription factor 5
	TraesCS1D03G0514600	1.19007e-10	1.00151	up	MADS-box transcription factor 56
	TraesCS2B03G0719500	6.91537e-07	1.09216	up	Myb family transcription factor EFM
	TraesCS5D03G0370800	2.75718e-23	2.59244	up	NAC transcription factor 56
	TraesCS5A03G0397800	1.94063e-24	3.39389	up	NAC transcription factor 56
	TraesCS5B03G0394500	7.43722e-07	2.13129	up	NAC transcription factor 56
	TraesCS4D03G0056200	1.73648e-10	1.6202	up	Nuclear transcription factor Y subunit A-9
	TraesCS1B03G0827200	4.58256e-13	-1.35242	down	Nuclear transcription factor Y subunit B-3
	TraesCS1A03G0725000	2.08078e-10	-1.38903	down	Nuclear transcription factor Y subunit B-3
	TraesCS3A03G1062100	0.00307695	-1.28258	down	Nuclear transcription factor Y subunit B-5
	TraesCS7D03G0527800	2.46727e-18	-1.33065	down	Nuclear transcription factor Y subunit C-6
	TraesCS5D03G0607200	2.32611e-48	-3.12222	down	Nuclear transcription factor Y subunit C-6
	TraesCS5A03G0639500	4.42684e-25	-3.33269	down	Nuclear transcription factor Y subunit C-6
	TraesCS5B03G0665000	7.83721e-26	-2.5046	down	Nuclear transcription factor Y subunit C-6
	TraesCS7B03G0367400	4.53595e-17	-1.44048	down	Nuclear transcription factor Y subunit C-6
	TraesCS7A03G0550300	9.06777e-34	-2.04452	down	Nuclear transcription factor Y subunit C-6
	TraesCS6A03G0712900	0.00100573	-1.15759	down	Probable transcription factor KAN2
	TraesCS5D03G0912900	0.000209961	-1.02883	down	Probable transcription factor KAN4
	TraesCS4A03G0639600	0.003068	1.01987	up	Probable transcription factor KAN4
	TraesCS1D03G0192500	2.52925e-15	1.0412	up	Transcription factor APG
	TraesCS1A03G0201700	6.53155e-26	1.01631	up	Transcription factor APG
	TraesCS5B03G0590000	3.70603e-11	-1.42946	down	bHLH transcription factor RHL1
	TraesCS5D03G0542100	2.86246e-05	-1.1093	down	bHLH transcription factor RHL1
	TraesCS5A03G0577500	0.000139017	-1.16896	down	bHLH transcription factor RHL1
	TraesCS3B03G1052600	1.87281e-05	1.02643	up	Transcription factor bHLH128
	TraesCS3B03G0038200	2.639e-12	2.18921	up	Transcription factor bHLH35
	TraesCS3A03G0056400	7.29792e-18	2.09463	up	Transcription factor bHLH35
	TraesCS3D03G0031700	7.58136e-17	1.76564	up	Transcription factor bHLH35
	TraesCS4B03G0941300	1.5771e-05	1.70801	up	Transcription factor bHLH35
	TraesCS1A03G0248200	0.00188659	1.18409	up	Transcription factor bHLH42
	TraesCS6B03G0863000	2.63778e-05	1.94304	up	Transcription factor bHLH63
	TraesCS2A03G1063400	9.81502e-06	1.2396	up	Transcription factor bHLH94
	TraesCS5A03G1099500	1.68327e-08	-1.61024	down	Transcription factor bHLH106
	TraesCS5D03G1056800	7.86006e-11	-1.83374	down	Transcription factor bHLH106
	TraesCS3A03G0397200	4.54197e-17	-2.03186	down	Transcription factor bHLH149
	TraesCS3D03G0377200	4.36558e-11	-1.94933	down	Transcription factor bHLH149
	TraesCS6A03G0821900	1.12037e-11	-1.48598	down	Transcription factor bHLH94
	TraesCS6A03G0707500	0.000597444	-1.45746	down	Transcription factor bHLH96
	TraesCS6B03G0908800	8.52847e-06	1.58602	up	Transcription factor BIM2
	TraesCS6D03G0649700	7.34044e-21	2.43525	up	Transcription factor BIM2
	TraesCS1D03G0668600	3.09911e-11	1.10711	up	Transcription factor DIVARICATA
	TraesCS4D03G0638200	1.35514e-07	-1.16665	down	Transcription factor DP
	TraesCS7A03G0768900	7.25227e-17	1.07055	up	Transcription factor GTE10
	TraesCS7B03G0598600	5.72619e-19	1.04916	up	Transcription factor GTE9
	TraesCS3D03G0424200	2.20093e-06	1.09303	up	Transcription factor HBP-1b(c38)
	TraesCS3D03G0274100	2.56941e-07	-1.16421	down	Transcription factor HY5
	TraesCS7A03G0431400	0.00109885	1.24828	up	Transcription factor ILI5
	TraesCS3D03G0224700	1.07274e-07	2.11891	up	Transcription factor KUA1
	TraesCS3D03G0809000	1.45897e-05	1.11584	up	Transcription factor LG2
	TraesCS6D03G0577800	3.32909e-13	-1.60878	down	Transcription factor LHW
	TraesCS2B03G1460600	2.1543e-17	1.11759	up	Transcription factor MYB106
	TraesCS3D03G0590300	0.00244688	1.25011	up	Transcription factor MYB26
	TraesCS2A03G1262700LC	2.35555e-07	1.68857	up	Transcription factor MYB80
	TraesCS2B03G0433600	7.74698e-06	1.1317	up	Transcription factor MYB86
	TraesCS3A03G0234200	0.0024413	1.32562	up	Transcription factor MYBS3
	TraesCS6A03G0649200	0.00304473	-1.28908	down	Transcription factor MYB17
	TraesCS6B03G0520900	7.219e-13	-1.78941	down	Transcription factor MYB44
	TraesCS1B03G0751300	0.00242163	-1.27693	down	Transcription factor MYBC1
	TraesCS5D03G0194400	4.03002e-07	1.13099	up	Transcription factor NIGTH1
	TraesCS3A03G0323300	4.20513e-39	1.27118	up	Transcription factor PCF5
	TraesCS3D03G0312300	4.46303e-30	1.11214	up	Transcription factor PCF5
	TraesCS5A03G0079200	2.27693e-09	1.30177	up	Transcription factor PCF8
	TraesCS5B03G1254500	0.000294685	-1.28507	down	Transcription factor PCF2
	TraesCS4D03G0177300	1.71872e-10	-1.07752	down	Transcription factor PCF3
	TraesCS3A03G1243100	3.45068e-06	1.94197	up	Transcription factor PCL1
	TraesCS5A03G0902700	2.22315e-05	1.13854	up	Transcription factor PHYTOCHROME INTERACTING FACTOR-LIKE 13
	TraesCS1B03G0270100	8.98731e-43	1.44498	up	Transcription factor PHYTOCHROME INTERACTING FACTOR-LIKE 15
	TraesCS4B03G0474000	0.0028309	-1.26875	down	Transcription factor SCREAM2
	TraesCS6B03G1277800	9.0635e-12	-1.10348	down	Transcription factor TCP7
	TraesCS6B03G0225100LC	0.00616516	1.16507	up	Transcription factor TDR
	TraesCS5D03G0003700	0.00769695	1.22336	up	Transcription factor TEOSINTE BRANCHED 1
	TraesCS2A03G0777500	2.82259e-05	-1.11717	down	Trihelix transcription factor ASIL2
	TraesCS2B03G0222000	0.004737	1.15085	up	WRKY transcription factor 33
	TraesCS4B03G0280000	3.41266e-05	1.52758	up	WRKY transcription factor 55
	TraesCS3A03G0252800	7.80823e-09	-1.08461	down	Probable WRKY transcription factor 13
