# Supplementary material for: Multi-omics analysis reveals the physiological and molecular response to cold stress in different spring wheat cultivars at the booting stage
Source: Front Plant Sci. 2025 Aug 4;16:1594676. doi: 10.3389/fpls.2025.1594676 (PMC12358470; doi:10.3389/fpls.2025.1594676)
Supplement: Supplementary file 10 [file Table9.xlsx]

## Sheet: Supplementary Table 9
Supplementary Table 9 The differentially expressed genes associated with late embryogenesis abundant protein in different groups.
Comparison	Gene ID	FDR	log2FC	Regulated	Gene annotation
CM104CK_vs_CM104CT	TraesCS6D03G0772700	1.29043e-18	5.07733	up	Dehydrin
	TraesCS5D03G0953200	3.60921e-17	4.17055	up	Dehydrin
	TraesCS7A03G1365300	1.47966e-229	11.4483	up	Dehydrin
	TraesCS5B03G1052600	9.2562e-65	5.97268	up	Dehydrin
	TraesCS7B03G1305200	3.55685e-204	8.73488	up	Dehydrin
	TraesCS6D03G0773900	3.15045e-23	5.27931	up	Dehydrin
	TraesCS7D03G1292300	5.20843e-05	2.62216	up	Dehydrin
	TraesCS5B03G0937300	3.29437e-20	5.01502	up	Dehydrin
	TraesCS5A03G1006700	9.14097e-43	6.54848	up	Dehydrin
	TraesCS6D03G0772100	9.34791e-122	9.59328	up	Dehydrin
	TraesCS6B03G1082700LC	3.41181e-32	5.93879	up	Dehydrin
	TraesCS6D03G0772200	2.01296e-137	10.0006	up	Dehydrin
	TraesCS6B03G1084000	3.44112e-13	4.21042	up	Dehydrin
	TraesCS6D03G0573700	6.97514e-92	1.91049	up	Dehydrin
	TraesCS6B03G1083400	2.54172e-14	4.53608	up	Dehydrin
	TraesCS6A03G0899800	1.52396e-218	10.0297	up	Dehydrin
	TraesCS6A03G0901400	2.62287e-41	3.13164	up	Dehydrin
	TraesCS6D03G0772300	1.60417e-25	5.81938	up	Dehydrin
	TraesCS6A03G0900100	1.68823e-50	6.89721	up	Dehydrin
	TraesCS6A03G0899900	4.12425e-171	10.8202	up	Dehydrin
	TraesCS6D03G0772800	6.04018e-19	4.88624	up	Dehydrin
	TraesCS6B03G1082300	7.02876e-65	7.38278	up	Dehydrin
	TraesCS6B03G0794800	1.25345e-102	2.76411	up	Dehydrin
	TraesCS4D03G0117900	5.51282e-13	4.17596	up	Dehydrin
	TraesCS7A03G0527500	2.96975e-15	4.11942	up	Late embryogenesis abundant protein
	TraesCS5B03G0458600LC	5.15312e-17	3.03424	up	Late embryogenesis abundant protein
	TraesCS7A03G1064300	6.2532e-19	4.25886	up	Late embryogenesis abundant protein
	TraesCS6B03G0719500	5.2878e-06	2.61775	up	Late embryogenesis abundant protein
	TraesCS7D03G0506000	1.58447e-17	3.32407	up	Late embryogenesis abundant protein
	TraesCS7D03G0060000	1.63191e-18	4.45586	up	Late embryogenesis abundant protein
	TraesCS7B03G0343500	2.80216e-44	5.7434	up	Late embryogenesis abundant protein
	TraesCS2B03G1193200	1.09244e-18	4.62251	up	Late embryogenesis abundant protein
	TraesCS6A03G0592200	2.36277e-29	5.10415	up	Late embryogenesis abundant protein
	TraesCS6D03G0490900	9.74234e-31	3.37637	up	Late embryogenesis abundant protein
	TraesCS7A03G0121200	2.36532e-11	3.35544	up	Late embryogenesis abundant protein
	TraesCS7A03G0096100	1.21967e-86	7.26034	up	Late embryogenesis abundant protein
	TraesCS5A03G0463400	1.69657e-58	6.08485	up	Late embryogenesis abundant protein
	TraesCS7D03G1015000	9.48188e-95	7.96009	up	Late embryogenesis abundant protein
	TraesCS5B03G0457900	8.54593e-40	5.83125	up	Late embryogenesis abundant protein
	TraesCS5D03G0428400LC	1.84213e-07	2.3943	up	Late embryogenesis abundant protein
	TraesCS5D03G0428000	3.10683e-37	6.24497	up	Late embryogenesis abundant protein
	TraesCS7B03G0905900	1.1966e-38	6.32883	up	Late embryogenesis abundant protein
	TraesCS4A03G1113100	1.00586e-15	3.77586	up	Late embryogenesis abundant protein
	TraesCS7A03G0063600	6.37935e-20	4.95111	up	Late embryogenesis abundant protein
	TraesCS4A03G1157500	1.0433e-08	3.56701	up	Late embryogenesis abundant protein
	TraesCS7D03G0087400	2.48819e-50	6.36657	up	Late embryogenesis abundant protein
	TraesCS2D03G1007200	5.64313e-13	4.17364	up	Late embryogenesis abundant protein
	TraesCS7D03G0109900	1.02989e-17	4.52381	up	Late embryogenesis abundant protein
	TraesCS7D03G0134500	2.60774e-06	2.93456	up	Late embryogenesis abundant protein
	TraesCS4A03G1098300	1.99257e-18	4.43612	up	Late embryogenesis abundant protein
	TraesCS7A03G0146900	1.62617e-77	6.42558	up	Late embryogenesis abundant protein
	TraesCS7A03G0807200	8.20141e-11	1.52487	up	Late embryogenesis abundant protein
	TraesCS4A03G0273200	2.28199e-18	4.60496	up	Late embryogenesis abundant protein
	TraesCS7D03G0770300	2.38381e-10	1.28197	up	Late embryogenesis abundant protein
	TraesCS1A03G0627800	8.10387e-13	2.51095	up	Late embryogenesis abundant protein
	TraesCS5A03G0402400	0.00378641	1.30666	up	Late embryogenesis abundant protein
	TraesCS3A03G0649800	1.04729e-10	3.8344	up	Late embryogenesis abundant protein
	TraesCS4B03G0263800	1.71011e-13	1.15823	up	Late embryogenesis abundant protein
	TraesCS4A03G0534300	9.45465e-28	1.68192	up	Late embryogenesis abundant protein
	TraesCS4A03G0035800	4.73523e-20	4.97007	up	Late embryogenesis abundant protein
	TraesCS1B03G1038100	4.85039e-107	7.73249	up	Late embryogenesis abundant protein
	TraesCS7B03G0060600	1.10995e-06	1.06268	up	Late embryogenesis abundant protein
	TraesCS1B03G1221300	6.22471e-11	1.47882	up	Late embryogenesis abundant protein
	TraesCS1A03G0887200	6.10672e-20	4.96733	up	Late embryogenesis abundant protein
	TraesCS3B03G0498100	1.25939e-41	5.60422	up	Late embryogenesis abundant protein
	TraesCS5B03G1208500	6.60973e-12	1.2507	up	Late embryogenesis abundant protein
	TraesCS1A03G1031600	3.69307e-20	2.92669	up	Late embryogenesis abundant protein
	TraesCS1D03G0862500	1.16519e-40	6.42477	up	Late embryogenesis abundant protein
	TraesCS3D03G0338100	5.16588e-166	10.0519	up	Late embryogenesis abundant protein
	TraesCS1D03G0862600	7.90806e-15	4.39919	up	Late embryogenesis abundant protein
	TraesCS3A03G0348200	4.75323e-160	10.1645	up	Late embryogenesis abundant protein
	TraesCS1D03G0993600	3.91603e-58	2.59335	up	Late embryogenesis abundant protein
	TraesCS3B03G0424100LC	0.000903446	2.17804	up	Late embryogenesis abundant protein
	TraesCS1B03G1038000	6.97397e-69	7.78911	up	Late embryogenesis abundant protein
	TraesCS3B03G0733600	2.89579e-17	3.94627	up	Late embryogenesis abundant protein
	TraesCS4D03G0440100	1.05097e-10	3.63308	up	Late embryogenesis abundant protein
	TraesCS4D03G0225500	3.93619e-24	1.59533	up	Late embryogenesis abundant protein
	TraesCS1D03G0862300	0.000688825	2.2421	up	Late embryogenesis abundant protein
	TraesCS3D03G0392400	0.00168716	2.09189	up	Late embryogenesis abundant protein
	TraesCS1A03G0887300	1.56604e-18	4.46661	up	Late embryogenesis abundant protein
	TraesCS5D03G0611600	1.98189e-15	4.30372	up	Late embryogenesis abundant protein
	TraesCS5B03G0668900	1.78169e-82	7.73977	up	Late embryogenesis abundant protein
	TraesCS5B03G0274900	0.0074468	-1.10769	down	Late embryogenesis abundant protein
	TraesCS5D03G1127600	0.0012699	-1.17894	down	Late embryogenesis abundant protein
	TraesCS2D03G1274700	7.74447e-05	-1.51171	down	Late embryogenesis abundant protein
	TraesCS2D03G1078000	2.96116e-05	-1.30536	down	Late embryogenesis abundant protein
	TraesCS6B03G0793100	0.000340568	-1.36192	down	Late embryogenesis abundant protein
	TraesCS5D03G1127500	0.00665598	-1.32994	down	Late embryogenesis abundant protein
	TraesCS2B03G1508700	2.70869e-06	-1.22157	down	Late embryogenesis abundant protein
	TraesCS2B03G1279900	0.000440076	-1.30511	down	Late embryogenesis abundant protein
	TraesCS6A03G0682800	0.00024685	-1.65388	down	Late embryogenesis abundant protein
	TraesCS2A03G1309000	1.98598e-06	-1.62025	down	Late embryogenesis abundant protein
CM42CK_vs_CM42CT	TraesCS7D03G1292300	2.62797e-18	3.91556	up	Dehydrin
	TraesCS6D03G0772100	0.00172225	1.4665	up	Dehydrin
	TraesCS6D03G0772200	3.60756e-17	3.78594	up	Dehydrin
	TraesCS6D03G0573700	0.000697247	1.06447	up	Dehydrin
	TraesCS6A03G0899800	1.31692e-43	5.62536	up	Dehydrin
	TraesCS6D03G0772300	1.19503e-30	4.7822	up	Dehydrin
	TraesCS6A03G0899900	7.47362e-21	4.15269	up	Dehydrin
	TraesCS7A03G1365300	9.02486e-06	2.09203	down	Dehydrin
	TraesCS7B03G1305200	6.11045e-07	2.35153	down	Dehydrin
	TraesCS6B03G0794800	4.71445e-08	1.89655	down	Dehydrin
	TraesCS6D03G0490900	1.98804e-14	2.84368	up	Late embryogenesis abundant protein
	TraesCS7A03G0096100	5.64428e-43	4.58344	up	Late embryogenesis abundant protein
	TraesCS5A03G0463400	7.45271e-12	2.93734	up	Late embryogenesis abundant protein
	TraesCS7D03G1015000	0.0014982	1.50044	up	Late embryogenesis abundant protein
	TraesCS4A03G1113100	1.41504e-11	1.47248	up	Late embryogenesis abundant protein
	TraesCS6B03G0793100	0.000182254	-1.01943	up	Late embryogenesis abundant protein
	TraesCS4A03G0714200	1.96174e-14	-2.34987	up	Late embryogenesis abundant protein
	TraesCS4A03G0534300	5.91331e-16	1.26076	up	Late embryogenesis abundant protein
	TraesCS1B03G1038100	5.58808e-28	4.18043	up	Late embryogenesis abundant protein
	TraesCS1B03G1221300	3.26064e-17	1.80163	up	Late embryogenesis abundant protein
	TraesCS5B03G1208500	2.62908e-11	1.34714	up	Late embryogenesis abundant protein
	TraesCS1A03G1031600	0.000213468	1.79574	up	Late embryogenesis abundant protein
	TraesCS4D03G0056100	1.41551e-13	-2.66012	up	Late embryogenesis abundant protein
	TraesCS3D03G0338100	0.00567676	1.27741	up	Late embryogenesis abundant protein
	TraesCS3A03G0348200	1.20179e-14	3.50939	up	Late embryogenesis abundant protein
	TraesCS1D03G0993600	3.16414e-09	2.13988	up	Late embryogenesis abundant protein
	TraesCS3B03G0424100LC	5.19709e-12	3.1753	up	Late embryogenesis abundant protein
	TraesCS1B03G1038000	6.06005e-12	2.85076	up	Late embryogenesis abundant protein
	TraesCS5B03G0668900	4.1251e-13	3.21293	up	Late embryogenesis abundant protein
	TraesCS5B03G0458600LC	0.00031944	1.283	down	Late embryogenesis abundant protein
	TraesCS7D03G0087400	4.40658e-12	2.5603	down	Late embryogenesis abundant protein
	TraesCS7D03G0134500	6.60136e-06	2.13681	down	Late embryogenesis abundant protein
	TraesCS4B03G0078300	0.000254774	-1.36527	down	Late embryogenesis abundant protein
	TraesCS1A03G0627800	0.00341404	1.14514	down	Late embryogenesis abundant protein
	TraesCS4D03G0225500	6.49909e-20	1.56122	down	Late embryogenesis abundant protein
	TraesCS1D03G0862300	2.36979e-07	2.26951	down	Late embryogenesis abundant protein
