# Supplementary material for: Multi-omics analysis reveals the physiological and molecular response to cold stress in different spring wheat cultivars at the booting stage
Source: Front Plant Sci. 2025 Aug 4;16:1594676. doi: 10.3389/fpls.2025.1594676 (PMC12358470; doi:10.3389/fpls.2025.1594676)
Supplement: Supplementary file 11 [file Table10.xlsx]

## Sheet: Supplementary Table 10
Supplementary Table 10 The differentially expressed genes associated with hormone signaling pathways in different groups.
Comparison	Classification	Gene ID	FDR	log2FC	Regulated	Gene annotation
CM104CK_vs_CM104CT	ABA	TraesCS4B03G0495700	2.09299e-05	-1.50919	down	ABA responsive element binding factor
		TraesCS4A03G0272300	3.49704e-06	-2.0814	down	ABA responsive element binding factor
		TraesCS1B03G0603200	3.42364e-05	-1.05678	down	Abscisic acid receptor PYL10
		TraesCS1A03G0514200	4.88149e-05	-1.02968	down	Abscisic acid receptor PYL10
		TraesCS2B03G1308500	3.14347e-25	4.98319	up	Abscisic acid-inducible protein kinase
		TraesCS2A03G1152100	0.000257992	2.38262	up	Abscisic acid-inducible protein kinase
		TraesCS2D03G1101100	1.72032e-40	4.46147	up	Abscisic acid-inducible protein kinase
		TraesCS4B03G0581000	0.000733692	2.21931	up	Probable protein phosphatase 2C 30
		TraesCS4D03G0515700	1.67161e-83	6.22287	up	Probable protein phosphatase 2C 30
		TraesCS4A03G0193400	7.43663e-35	5.16678	up	Probable protein phosphatase 2C 30
		TraesCS2A03G0000700	1.30888e-26	4.26782	up	Probable protein phosphatase 2C 37
		TraesCS2D03G0000400	7.60315e-43	6.55127	up	Probable protein phosphatase 2C 37
		TraesCS3A03G0542200	8.82367e-52	1.51524	up	Probable protein phosphatase 2C 6
		TraesCS3B03G0626600	6.64777e-80	1.99559	up	Probable protein phosphatase 2C 6
		TraesCS3D03G0504100	1.21848e-47	1.62295	up	Probable protein phosphatase 2C 6
		TraesCS5B03G0484700	3.07423e-28	3.13962	up	Probable protein phosphatase 2C 68
		TraesCS5D03G0449300	9.57811e-39	4.53714	up	Probable protein phosphatase 2C 68
		TraesCS5A03G0486100	2.64471e-22	3.08679	up	Probable protein phosphatase 2C 68
		TraesCS3B03G0691500	4.74822e-05	2.62978	up	Probable protein phosphatase 2C 8
		TraesCS3A03G0611800	1.58318e-83	4.54443	up	Probable protein phosphatase 2C 8
		TraesCS3D03G0560900	1.78102e-60	4.08997	up	Probable protein phosphatase 2C 8
		TraesCS3B03G0984700	1.04641e-111	2.66144	up	Probable protein phosphatase 2C 9
		TraesCS3A03G0860100	1.57737e-88	2.55092	up	Probable protein phosphatase 2C 9
		TraesCS3D03G0789000	2.58326e-142	2.59418	up	Probable protein phosphatase 2C 9
		TraesCS1A03G0875600	2.6008e-23	2.3222	up	Protein phosphatase 2C 50
		TraesCS1D03G0851600	1.43636e-23	2.31146	up	Protein phosphatase 2C 50
		TraesCS3A03G0639700	3.76477e-81	3.16482	up	Protein phosphatase 2C 50
		TraesCS3B03G0718700	5.20836e-117	2.70216	up	Protein phosphatase 2C 50
		TraesCS1B03G1022100	0.00131347	1.36811	up	Protein phosphatase 2C 50
		TraesCS3D03G0584600	1.07166e-96	2.83462	up	Protein phosphatase 2C 50
		TraesCS1A03G1005000	0.000192971	2.43841	up	Protein phosphatase 2C 51
		TraesCS1B03G1186600	4.88206e-12	3.48964	up	Protein phosphatase 2C 51
		TraesCS3D03G0875100	1.23128e-07	1.47189	up	G-type lectin S-receptor-like serine/threonine-protein kinase
		TraesCS3B03G1074300	2.5029e-08	1.11371	up	G-type lectin S-receptor-like serine/threonine-protein kinase
		TraesCS7D03G0485000	0.00132642	1.51032	up	Leucine-rich repeat receptor-like serine/threonine/tyrosine-protein kinase SOBIR1
		TraesCS2D03G0937000	7.72814e-08	1.34612	up	Probable LRR receptor-like serine/threonine-protein kinase
		TraesCS2B03G1112800	0.00125325	1.01625	up	Probable LRR receptor-like serine/threonine-protein kinase
		TraesCS5D03G0455800	0.000312449	1.21363	up	Probable LRR receptor-like serine/threonine-protein kinase
		TraesCS5B03G0493200	7.07613e-05	1.13292	up	Probable LRR receptor-like serine/threonine-protein kinase
		TraesCS6A03G0890000	7.79605e-36	1.67645	up	Probable serine/threonine-protein kinase SIS8
		TraesCS3D03G0379100	4.52292e-10	1.6598	up	Receptor-like serine/threonine-protein kinase
		TraesCS3A03G0391900	0.000109835	1.16293	up	Receptor-like serine/threonine-protein kinase
		TraesCS5A03G0163000	2.8872e-30	1.24806	up	Serine/threonine-protein kinase CTR1
		TraesCS7D03G0328700	9.43723e-38	1.52681	up	Serine/threonine-protein kinase CTR1
		TraesCS7A03G0341000	1.16213e-29	1.32611	up	Serine/threonine-protein kinase CTR1
		TraesCS7B03G0126400	2.58158e-60	1.94107	up	Serine/threonine-protein kinase CTR1
		TraesCS4B03G0179500	5.57899e-07	1.42898	up	Serine/threonine-protein kinase SAPK10
		TraesCS1B03G0660400	0.00152061	1.5008	up	Serine/threonine-protein kinase SAPK3
		TraesCS2D03G1320900	6.98788e-08	1.12989	up	Serine/threonine-protein kinase SAPK5
		TraesCS2A03G1326000	7.2516e-07	1.334	up	Serine/threonine-protein kinase STY8
		TraesCS1A03G0685600	3.2125e-09	-1.57465	down	Serine/threonine-protein kinase SAPK4
		TraesCS1B03G0779800	1.28681e-14	-2.33918	down	Serine/threonine-protein kinase SAPK4
		TraesCS1D03G0649500	3.08593e-05	-1.05127	down	Serine/threonine-protein kinase SAPK4
	Auxin	TraesCS6D03G0217200	7.29647e-11	1.20185	up	Auxin response factor 5
		TraesCS6B03G0760600	0.000851411	1.25003	up	Auxin response factor 8
		TraesCS6A03G0612400	1.62942e-06	1.8861	up	Auxin response factor 8
		TraesCS1D03G0666700	6.26155e-05	1.54665	up	Auxin transporter-like protein 2
		TraesCS4A03G0141800	1.77465e-15	-1.55073	down	Auxin transporter-like protein 2
		TraesCS4D03G0549200	2.29221e-11	-1.3081	down	Auxin transporter-like protein 2
		TraesCS4B03G0620100	9.39718e-07	-1.0953	down	Auxin transporter-like protein 2
		TraesCS1B03G0257300	8.25708e-09	-1.28599	down	Auxin transporter-like protein 3
		TraesCS1D03G0184300	5.25608e-20	-1.55582	down	Auxin transporter-like protein 3
		TraesCS1A03G0190200	2.17846e-09	-1.03089	down	Auxin transporter-like protein 3
		TraesCS3D03G0258900	0.000180204	1.33091	up	Auxin-responsive protein IAA1
		TraesCS5D03G0986600	2.95984e-11	1.13798	up	Auxin-responsive protein IAA14
		TraesCS5A03G0149800	8.38062e-12	1.38869	up	Auxin-responsive protein IAA31
		TraesCS5D03G0169500	1.62164e-10	1.38092	up	Auxin-responsive protein IAA31
		TraesCS4A03G0751500	0.000449559	1.97271	up	Auxin-responsive protein SAUR72
		TraesCS6A03G0987900	1.23509e-07	-1.34678	down	Auxin-responsive protein IAA10
		TraesCS4A03G0514600	0.000246166	1.00353	up	Probable indole-3-acetic acid-amido synthetase GH3.7
		TraesCS2B03G0508700	7.54312e-06	1.78502	up	Probable indole-3-acetic acid-amido synthetase GH3.8
		TraesCS2A03G0381800	0.00334591	1.33302	up	Probable indole-3-acetic acid-amido synthetase GH3.8
		TraesCS2D03G0399700	5.02352e-06	1.29375	up	Probable indole-3-acetic acid-amido synthetase GH3.8
		TraesCS2D03G0241900	0.00221675	-1.36478	down	Probable indole-3-acetic acid-amido synthetase GH3.11
		TraesCS4A03G0553400	1.25474e-13	1.35598	up	Putative auxin transporter-like protein 4
		TraesCS4D03G0217000	2.01039e-08	1.19135	up	Putative auxin transporter-like protein 4
	Brassinosteroid	TraesCS5D03G0413100LC	0.000199169	-2.14162	down	Brassinosteroid insensitive 1
		TraesCS3B03G0442600LC	0.00348615	-1.04532	down	Brassinosteroid insensitive 1
		TraesCS2A03G0384200	0.00192993	-1.58336	down	Brassinosteroid insensitive 1
		TraesCS4A03G0286400	1.35021e-29	-1.47825	down	Brassinosteroid insensitive 1
		TraesCS1D03G0720100	9.65736e-11	-1.01315	down	Brassinosteroid insensitive 1
		TraesCS4D03G0430200	1.33651e-19	-1.72504	down	Brassinosteroid insensitive 1
		TraesCS4B03G0482700	5.70998e-25	-1.66998	down	Brassinosteroid insensitive 1
		TraesCS2D03G0220000	1.2053e-12	-1.04912	down	Brassinosteroid insensitive 1
		TraesCS2A03G0214700	2.78073e-22	-1.414	down	Brassinosteroid insensitive 1
		TraesCS2B03G0295500	1.18792e-13	-1.09525	down	Brassinosteroid insensitive 1
		TraesCS2A03G0810000	1.9368e-23	-1.93379	down	Brassinosteroid insensitive 1
		TraesCS2D03G0749400	7.20211e-09	-1.16441	down	Brassinosteroid insensitive 1
		TraesCS2B03G0894900	1.67917e-07	-1.43746	down	Brassinosteroid insensitive 1
		TraesCS2D03G0899200	4.91115e-40	-1.65184	down	Brassinosteroid insensitive 1
		TraesCS2B03G1058600	2.59901e-42	-1.76215	down	Brassinosteroid insensitive 1
		TraesCS1B03G0494000	0.000680246	-1.39095	down	Brassinosteroid insensitive 1
		TraesCS1D03G0371900	4.93192e-07	-1.58857	down	Brassinosteroid insensitive 1
		TraesCS2A03G0389800	1.28375e-06	-1.07538	down	Brassinosteroid insensitive 1
		TraesCS3A03G0629800	1.36376e-21	-1.01526	down	Brassinosteroid LRR receptor kinase BRI1
	Ethylene	TraesCS2A03G0000300	4.58882e-10	1.05502	up	Ethylene receptor 2
		TraesCS6D03G0882700	3.06035e-26	1.46492	up	Ethylene receptor 3
		TraesCS3B03G1242200LC	8.63052e-06	-1.37261	down	Ethylene receptor 3
		TraesCS6A03G1039100LC	7.12454e-06	-1.54596	down	Ethylene receptor 3
		TraesCS7A03G0742700LC	0.000157166	-1.77221	down	Ethylene receptor 3
		TraesCS1D03G0930000LC	0.00870642	-1.08114	down	Ethylene receptor 3
		TraesCS3B03G0223900LC	6.66394e-14	-1.71197	down	Ethylene receptor 3
		TraesCS4B03G0083200	0.00132791	1.19334	up	Ethylene-insensitive protein 2
		TraesCS2A03G0205300	4.23031e-48	2.43665	up	Ethylene-insensitive protein 3
		TraesCS2D03G0209900	5.37804e-15	1.59639	up	Ethylene-insensitive protein 3
		TraesCS2B03G0281300	6.74396e-15	1.77393	up	Ethylene-insensitive protein 3
		TraesCS4D03G0706100	1.07849e-12	2.83212	up	Ethylene-responsive factor 1
		TraesCS7B03G0166400	7.36692e-16	1.01323	up	Ethylene-responsive factor 1
		TraesCS7A03G0370100	1.68724e-15	1.04479	up	Ethylene-responsive factor 1
		TraesCS2B03G1109900	1.19023e-07	2.43734	up	Ethylene-responsive factor 1A
		TraesCS2D03G0935500	3.53634e-07	2.52193	up	Ethylene-responsive factor 1A
		TraesCS1B03G0896200	0.0033303	1.02821	up	Ethylene-responsive factor 4
		TraesCS7A03G0612200	8.19125e-07	2.23594	up	Ethylene-responsive factor ABR1
		TraesCS7D03G0599900	0.00163985	1.66137	up	Ethylene-responsive factor ABR1
		TraesCS2D03G1151400	5.60761e-11	1.4995	up	Ethylene-responsive factor ERF008
		TraesCS2B03G1363200	3.3447e-08	1.43601	up	Ethylene-responsive factor ERF008
		TraesCS2A03G1196500	0.00188188	1.00726	up	Ethylene-responsive factor ERF008
		TraesCS2B03G1104900	4.65645e-07	2.28811	up	Ethylene-responsive factor ERF039
		TraesCS7A03G0304100	3.73692e-05	1.6	up	Ethylene-responsive factor RAP2-1
		TraesCS4B03G0787700	2.40416e-05	1.48415	up	Ethylene-responsive factor RAP2-12
		TraesCS1B03G0690800	1.05549e-09	1.89292	up	Ethylene-responsive factor RAP2-3
		TraesCS6D03G0667900	4.30517e-05	1.27915	up	Ethylene-responsive factor RAP2-4
		TraesCS7D03G0286800	4.02059e-08	1.95202	up	Ethylene-responsive factor RAP2-9
		TraesCS6D03G0377700LC	0.00116168	1.09324	up	Ethylene-responsive factor WIN1
		TraesCS4A03G0120000	9.15803e-07	-1.83227	down	AP2-like ethylene-responsive factor CRL5
		TraesCS4D03G0573500	0.00471033	-1.35614	down	AP2-like ethylene-responsive factor CRL5
		TraesCS2A03G0658800	0.00124107	-1.62639	down	AP2-like ethylene-responsive factor CRL5
		TraesCS2B03G0714000	2.26483e-05	-1.91785	down	AP2-like ethylene-responsive factor CRL5
		TraesCS2D03G0593200	0.000942746	-1.29985	down	AP2-like ethylene-responsive factor CRL5
	GA3	TraesCS2B03G0409800	3.97523e-09	2.21175	up	Gibberellin receptor GID1
		TraesCS1A03G0655800	1.71158e-13	1.33769	up	Gibberellin receptor GID1
		TraesCS1D03G0613500	2.31469e-20	1.85743	up	Gibberellin receptor GID1
		TraesCS1B03G0743300	1.78925e-10	1.48087	up	Gibberellin receptor GID1
CM42CK_vs_CM42CT	ABA	TraesCS2A03G0179800	0.00277569	-1.43231	down	ABA receptor PYL4
		TraesCS4A03G0272300	2.3347e-05	-1.41383	down	ABA responsive element binding factor
		TraesCS2D03G1101100	1.94347e-07	2.32527	up	Abscisic acid-inducible protein kinase
		TraesCS4D03G0515700	1.12715e-07	2.10913	up	Probable protein phosphatase 2C 30
		TraesCS4A03G0193400	0.00685584	1.31227	up	Probable protein phosphatase 2C 30
		TraesCS4B03G0581000	9.59592e-09	2.37494	up	Probable protein phosphatase 2C 30
		TraesCS2D03G0000400	1.25212e-10	2.86842	up	Probable protein phosphatase 2C 37
		TraesCS5B03G0484700	1.43194e-05	1.68551	up	Probable protein phosphatase 2C 68
		TraesCS5D03G0449300	0.00174074	1.50118	up	Probable protein phosphatase 2C 68
		TraesCS5A03G0486100	6.31073e-07	1.48677	up	Probable protein phosphatase 2C 68
		TraesCS3A03G0611800	8.9616e-32	2.78534	up	Probable protein phosphatase 2C 8
		TraesCS3B03G0691500	4.37797e-17	3.12159	up	Probable protein phosphatase 2C 8
		TraesCS3D03G0560900	7.50623e-18	2.446	up	Probable protein phosphatase 2C 8
		TraesCS3B03G0984700	8.31876e-44	1.62518	up	Probable protein phosphatase 2C 9
		TraesCS3A03G0860100	6.68729e-34	1.51894	up	Probable protein phosphatase 2C 9
		TraesCS3D03G0789000	3.03861e-67	1.89628	up	Probable protein phosphatase 2C 9
		TraesCS1A03G0875600	3.17541e-07	1.05475	up	Protein phosphatase 2C
		TraesCS1D03G0851600	3.24991e-07	1.32348	up	Protein phosphatase 2C
		TraesCS3D03G0584600	5.78382e-10	1.11976	up	Protein phosphatase 2C
		TraesCS3B03G1074300	1.36451e-11	1.26853	up	G-type lectin S-receptor-like serine/threonine-protein kinase
		TraesCS2D03G0937000	4.11059e-06	1.22825	up	Probable LRR receptor-like serine/threonine-protein kinase
		TraesCS3A03G0391900	2.34495e-05	1.09947	up	Receptor-like serine/threonine-protein kinase
		TraesCS3D03G0379100	3.24842e-08	1.39663	up	Receptor-like serine/threonine-protein kinase
		TraesCS7B03G0126400	6.702e-27	1.33954	up	Serine/threonine-protein kinase CTR1
		TraesCS2A03G1348400	4.01889e-05	1.29506	up	Serine/threonine-protein kinase SAPK5
		TraesCS2D03G1320900	1.80191e-10	2.53258	up	Serine/threonine-protein kinase SAPK5
		TraesCS1B03G0779800	0.00410737	-1.18451	down	Serine/threonine-protein kinase SAPK4
	Auxin	TraesCS2B03G1012000	5.64916e-08	1.19493	up	Auxin response factor 10
		TraesCS6B03G0760600	9.99584e-08	1.55615	up	Auxin response factor 8
		TraesCS6A03G0612400	3.45256e-12	1.93287	up	Auxin response factor 8
		TraesCS1D03G0666700	6.63806e-09	1.72516	up	Auxin transporter-like protein 2
		TraesCS5A03G0905300	2.67616e-05	1.09489	up	Auxin-responsive protein IAA12
		TraesCS5D03G0867400	4.36534e-05	1.19044	up	Auxin-responsive protein IAA12
		TraesCS5D03G0986600	4.84901e-30	1.65107	up	Auxin-responsive protein IAA14
		TraesCS5B03G1094700	2.66365e-15	1.5139	up	Auxin-responsive protein IAA14
		TraesCS1A03G0846400	2.77099e-05	1.43777	up	Auxin-responsive protein IAA18
		TraesCS5A03G0149800	2.80724e-12	1.41894	up	Auxin-responsive protein IAA31
		TraesCS7D03G0618900	3.5994e-09	1.69807	up	Auxin-responsive protein SAUR36
		TraesCS7A03G0637900	3.09379e-05	1.30887	up	Auxin-responsive protein SAUR36
		TraesCS7B03G0462200	1.83281e-05	1.21641	up	Auxin-responsive protein SAUR36
		TraesCS2B03G1312400	3.825e-08	-1.43985	down	Auxin-responsive protein SAUR36
		TraesCS7D03G1082900	0.00385359	-1.25647	down	Auxin-responsive protein SAUR72
		TraesCS7B03G0997800	0.000774408	-1.48904	down	Auxin-responsive protein SAUR72
		TraesCS6A03G0335200	2.0082e-08	-2.54058	down	Auxin-responsive protein SAUR72
		TraesCS6D03G0290200	7.41717e-15	-3.16292	down	Auxin-responsive protein SAUR72
		TraesCS6B03G0433200	1.71762e-12	-2.89799	down	Auxin-responsive protein SAUR72
		TraesCS4A03G0514600	8.1407e-05	1.09288	up	Probable indole-3-acetic acid-amido synthetase GH3.7
		TraesCS2B03G0508700	0.0089943	1.07048	up	Probable indole-3-acetic acid-amido synthetase GH3.8
		TraesCS2D03G0399700	4.96374e-06	1.3445	up	Probable indole-3-acetic acid-amido synthetase GH3.8
		TraesCS2D03G0241900	0.000634939	-1.40711	down	Probable indole-3-acetic acid-amido synthetase GH3.11
		TraesCS4A03G0553400	5.55951e-17	1.99558	up	Putative auxin transporter-like protein 4
		TraesCS4D03G0217000	8.79186e-14	1.82671	up	Putative auxin transporter-like protein 4
		TraesCS4B03G0253700	4.27291e-15	2.1141	up	Putative auxin transporter-like protein 4
	Brassinosteroid	TraesCS2A03G0810000	8.66492e-07	-1.11735	down	Brassinosteroid insensitive 1
		TraesCS2B03G0894900	2.30022e-13	-1.29068	down	Brassinosteroid insensitive 1
		TraesCS3D03G0022300	0.000803662	-1.02588	down	Brassinosteroid insensitive 1-associated receptor kinase 1
	Ethylene	TraesCS3A03G0395200LC	0.00650923	-1.02452	down	Ethylene receptor 3
		TraesCS4A03G0274300	3.67467e-06	1.00523	up	Ethylene-insensitive protein 3
		TraesCS2A03G0205300	1.16741e-09	1.00955	up	Ethylene-insensitive protein 3
		TraesCS2B03G0281300	2.01851e-08	1.18538	up	Ethylene-insensitive protein 3
		TraesCS6B03G0513600	0.00265846	-1.35193	down	Ethylene-responsive factor 3
		TraesCS6D03G0359900	0.0027443	-1.25577	down	Ethylene-responsive factor 3
		TraesCS1A03G0780000	8.9835e-05	-1.65284	down	Ethylene-responsive factor 3
		TraesCS7A03G1058400	0.000358743	-1.01992	down	Ethylene-responsive factor 3
		TraesCS5B03G1173200	4.97236e-15	-1.3709	down	Ethylene-responsive factor CRF5
		TraesCS5D03G1060900	4.10873e-29	-1.60718	down	Ethylene-responsive factor CRF5
		TraesCS1B03G0690800	1.47455e-06	1.47019	up	Ethylene-responsive factor RAP2-3
		TraesCS7B03G0076700	2.50036e-09	-2.18045	down	Ethylene-responsive factor RAP2-9
		TraesCS7D03G0878900	1.24837e-06	1.16852	up	Ethylene-responsive factor WIN1
		TraesCS7A03G0713600	0.00170239	1.26675	up	AP2-like ethylene-responsive factor
		TraesCS5B03G0580500	0.000162812	-1.21916	down	AP2-like ethylene-responsive factor
	GA3	TraesCS7A03G1022300	0.00564693	-1.10425	down	Gibberellin receptor GID1
