# Supplementary material for: Multi-omics analysis reveals the physiological and molecular response to cold stress in different spring wheat cultivars at the booting stage
Source: Front Plant Sci. 2025 Aug 4;16:1594676. doi: 10.3389/fpls.2025.1594676 (PMC12358470; doi:10.3389/fpls.2025.1594676)
Supplement: Supplementary file 12 [file Table11.xlsx]

## Sheet: Supplementary Table 11
Supplementary Table 11 Detailed information of proteins identified in Chuanmai 104 under cold stress.
Gene_ID	CK07	CK08	CK09	CT07	CT08	CT09	Log2FC	Pvalue
TraesCS1A03G0004200	120.7	115.3	118.3	114.3	133.2	111.2	0.0178063	0.852857
TraesCS1A03G0004400	154.1	147.9	140.5	142.6	114.7	118.3	-0.23648	0.110015
TraesCS1A03G0005600	3376.4	3513.7	3566.9	3132.8	3265.4	3047.3	-0.14677	0.0170674
TraesCS1A03G0016200	268.1	215.7	263.9	185.4	187	171.8	-0.458323	0.0471879
TraesCS1A03G0024500	148.9	144.3	177.8	163.3	167	158.2	0.0526315	0.637838
TraesCS1A03G0031500	63.4	49.9	54	63.7	53.8	48.2	-0.0138638	0.933964
TraesCS1A03G0033600	875.5	784.2	874.6	830.8	924.1	848.9	0.0390313	0.607641
TraesCS1A03G0033900	598.9	637.5	672.9	760	679.7	845.2	0.259087	0.103768
TraesCS1A03G0035200	804.6	700.4	1005	1060	1172.1	399.9	0.0684721	0.885965
TraesCS1A03G0037000	943.2	987.1	1094.6	1099.3	1077	945.3	0.0453982	0.650047
TraesCS1A03G0037100	203	185.6	214.4	312.7	252.6	215.7	0.373165	0.162556
TraesCS1A03G0037300	121.8	100.6	83.3	101.2	94.1	102.3	-0.038742	0.833295
TraesCS1A03G0039600	583.3	604.1	595	525.9	535.8	478.6	-0.21061	0.0337289
TraesCS1A03G0046300	1433.3	917.1	907.8	1033.4	962.1	807.4	-0.217155	0.4831
TraesCS1A03G0054100	32.6	33.4	35.5	42	37.5	20.7	-0.0185972	0.953007
TraesCS1A03G0055300LC	765.7	793.7	754.3	835.7	768.9	608.7	-0.0640028	0.670437
TraesCS1A03G0063500	402.1	342	369.5	320.2	317.8	330.8	-0.20096	0.102061
TraesCS1A03G0066300	245.3	247	277.4	223.4	229.6	232.8	-0.166508	0.107052
TraesCS1A03G0068100	99	83.2	111	111.8	108.9	106.9	0.16005	0.288972
TraesCS1A03G0068200	1130.5	1152.2	1076.9	1406.3	1366.7	1334.9	0.290112	0.00124357
TraesCS1A03G0069000	374.6	331.9	430	374.7	369.6	308.9	-0.109818	0.480033
TraesCS1A03G0073700	405.8	416.9	388.7	414	399.6	365.9	-0.0384999	0.561354
TraesCS1A03G0076000	2876.9	3089.2	2936.5	3568.9	3381.3	2859.3	0.139953	0.288201
TraesCS1A03G0076400	1685.5	1932.9	1798	2031	2128.4	1863.1	0.153028	0.128304
TraesCS1A03G0080900	1011.5	886.2	938.5	757.3	766	763.7	-0.310503	0.0366159
TraesCS1A03G0091000	5397.2	5251.4	5990	4839.6	4971.7	4450	-0.222429	0.0515526
TraesCS1A03G0094000	868.5	823.7	914	877.6	818.9	939.3	0.0162931	0.832316
TraesCS1A03G0096400	822.1	742.8	1011.9	854.4	861	823.8	-0.0212065	0.890273
TraesCS1A03G0096700	7957.1	8410.4	7956	8559.3	8285	8710.3	0.0712322	0.106856
TraesCS1A03G0098300	454.8	484.2	380.5	407	533.6	419.8	0.0440396	0.802176
TraesCS1A03G0098700	3527.2	4825.3	2766.3	3639.5	4607.4	3046.4	0.022466	0.94246
TraesCS1A03G0098900	111.4	116.3	121.2	134.4	117.8	126.2	0.117098	0.168467
TraesCS1A03G0105900	1504.4	1397.3	1579.5	1531.8	1485.2	1551.2	0.0277407	0.648342
TraesCS1A03G0106500	352	341.3	317.9	365.4	388.9	393.8	0.18318	0.0276229
TraesCS1A03G0109100	19781.8	18990.7	14906.9	17936.5	18242.9	17662.7	0.00436613	0.974705
TraesCS1A03G0111700	870.1	848.1	896.6	970.9	909.9	971.8	0.125577	0.0393936
TraesCS1A03G0112200	99.1	79.8	109.8	91.4	90.5	96.5	-0.0524119	0.736148
TraesCS1A03G0123400	1422.8	1059	1334.1	1217.5	1297.8	1469.6	0.0625202	0.695131
TraesCS1A03G0125000	153.3	134.7	154	157.5	141.5	155.8	0.0411859	0.627643
TraesCS1A03G0126000	65.4	46.8	63.6	56	58.2	46	-0.134061	0.506494
TraesCS1A03G0134800	1167.2	1102.4	1249.6	1274.1	1206.4	1306.9	0.10596	0.1685
TraesCS1A03G0139500	43.7	54.9	48.7	48.7	55.1	58.8	0.14257	0.309636
TraesCS1A03G0141300	169.5	183.5	183.1	190	138.5	174.3	-0.0925175	0.547944
TraesCS1A03G0142200	1061.3	908.6	849	777	874.9	815.8	-0.191965	0.197101
TraesCS1A03G0143500	2621.1	2915.2	2570.2	2942.4	3155.8	3267.3	0.208277	0.0439765
TraesCS1A03G0146900	5863.7	5142.9	5941.7	4275.4	4290.2	4531.2	-0.371926	0.0276073
TraesCS1A03G0150700	484.8	544.2	564.8	743.9	695.3	747.3	0.456153	0.00370777
TraesCS1A03G0155800	127.1	123.1	110.6	113.5	123.2	113.3	-0.0438444	0.582421
TraesCS1A03G0162800	217.8	216.1	211.2	217.6	200.3	205.4	-0.0495961	0.291361
TraesCS1A03G0164300	1042	1073.8	992.6	1030.3	1092.7	1059.5	0.0339883	0.455617
TraesCS1A03G0165000	8095.6	7215.6	8919.4	6612.9	7215.7	6277	-0.269233	0.0887427
TraesCS1A03G0166400	931.6	891.3	981.2	882.7	900.6	911.1	-0.0575738	0.292869
TraesCS1A03G0170500	368.4	317.6	432.5	346.7	328.5	412	-0.0409479	0.81603
TraesCS1A03G0174000	684.5	709.2	724.4	673.1	665.4	706.2	-0.0508815	0.22571
TraesCS1A03G0176200	1548.4	1501.9	1436.5	1403.4	1362.2	1434.1	-0.0954006	0.0790169
TraesCS1A03G0180300	190.3	189.8	180.8	181.7	167.1	171.6	-0.108123	0.070149
TraesCS1A03G0181600	11234.5	9704.9	11652.3	10806.7	9980.1	11812.2	0.000323104	0.997704
TraesCS1A03G0182400	3414.1	3398.3	3642.3	3230	3162.3	3282.6	-0.111833	0.0635675
TraesCS1A03G0185800	431.3	433.9	448.9	470.2	439.9	466.9	0.0674535	0.148887
TraesCS1A03G0186000	304	250.3	181	187.2	140.2	190.8	-0.504824	0.168144
TraesCS1A03G0189800	184	141.4	173.9	140.1	141.5	137.5	-0.252612	0.172019
TraesCS1A03G0190000	2219.8	2703.4	2147.3	3241	2500.8	2478.6	0.217396	0.285198
TraesCS1A03G0193000	5610	6106.6	5606.6	7809.2	6933.8	6690.2	0.307142	0.0381559
TraesCS1A03G0193900	1494.2	1485.4	1466.4	1595	1597.1	1547	0.0921052	0.0134629
TraesCS1A03G0194500	307	251	295.6	266.5	231.2	250.7	-0.189751	0.168781
TraesCS1A03G0194800	145.2	151.5	164.5	164.6	170.2	181.3	0.162258	0.0727519
TraesCS1A03G0207600	8821	9906.1	8826.6	10847.7	11122.1	10784.5	0.249438	0.0325792
TraesCS1A03G0210300	551	521	577.6	534.1	513.1	533.3	-0.0617352	0.294291
TraesCS1A03G0210600	90.5	101.1	110.6	101.1	112.5	126	0.168333	0.251797
TraesCS1A03G0214200	512.4	511.9	599	569.3	537.2	564.3	0.0416094	0.647779
TraesCS1A03G0216600	188.3	165.7	197.1	208.1	186.8	206	0.124811	0.230561
TraesCS1A03G0218200	1524.5	1584	1437.3	1501.4	1629.8	1496.5	0.0257611	0.67759
TraesCS1A03G0218600	653.1	710.4	639.7	548.5	599.3	626.3	-0.175219	0.0723904
TraesCS1A03G0219300	1183.3	1086.8	1209.7	1238.5	1134.2	1186.6	0.0325891	0.611367
TraesCS1A03G0227200	8773.9	9085.9	8912.1	9104.4	9542.4	9052.8	0.0491456	0.177567
TraesCS1A03G0232100	1135.8	1100.7	1066	995.9	1041.8	1058.5	-0.0930599	0.0670617
TraesCS1A03G0235000	22062.6	22109.1	20844.7	25037.9	23615.4	24114.5	0.162497	0.0117
TraesCS1A03G0241600	3000.6	3031.2	2974.4	3367.5	3289.7	3298.5	0.144604	0.000866394
TraesCS1A03G0247100	770.2	877.9	919.4	964.6	916.1	940.9	0.136149	0.189648
TraesCS1A03G0248900	66	62.4	55.4	71.1	53.6	63.2	0.0318283	0.831481
TraesCS1A03G0249000	15383.5	15249.9	14624.4	14482.4	14512.4	15042.3	-0.039447	0.245694
TraesCS1A03G0249100	167.4	107.4	134.6	190.6	165.5	199.1	0.439496	0.088282
TraesCS1A03G0255200	41373.4	38577.6	44472.3	39533.9	39390.6	39271.2	-0.0740791	0.346945
TraesCS1A03G0255300	559.4	552.7	583.6	543.4	582.8	567.6	-0.00161742	0.968041
TraesCS1A03G0255900	20186.2	19159.7	19156.9	20404.7	19751.7	21348	0.0721839	0.163649
TraesCS1A03G0258300	1317.2	1465.9	1440.3	1803.4	1699.1	1684.7	0.296551	0.00627
TraesCS1A03G0258400LC	2170.7	2156.3	2804.5	2121.3	2214.2	2339	-0.0955458	0.555506
TraesCS1A03G0260200	20707.4	20668	19484.3	19002.9	19239	19543.8	-0.0747747	0.111208
TraesCS1A03G0261400	101.6	93.1	123.2	117.5	158.7	127.2	0.343638	0.143623
TraesCS1A03G0264500	2280.6	2626.7	2601.1	2264.6	2666.2	2291.6	-0.0560272	0.607267
TraesCS1A03G0264600	8807.4	9041	8153.6	8181.2	8141.3	8310.5	-0.0780303	0.224957
TraesCS1A03G0266600	388.7	387.6	383.8	342.1	381.5	344.8	-0.118797	0.13612
TraesCS1A03G0266700	4191	4734.1	4396	4916	4787.8	4754.1	0.118145	0.129035
TraesCS1A03G0270200	85.9	76.1	82.5	69.3	74.8	65	-0.225641	0.0431217
TraesCS1A03G0272100	671.7	734.3	732.9	777.3	829.1	770.7	0.152334	0.046259
TraesCS1A03G0272200	293	335.7	328.4	355.3	338.8	339.8	0.111355	0.182203
TraesCS1A03G0272800	1030.2	962.2	1157.8	1056.1	1013.7	1085.1	0.00215085	0.981398
TraesCS1A03G0282000	728.5	634.8	670.2	729.3	847.3	729.2	0.181302	0.139688
TraesCS1A03G0294600	2266.2	2131.9	2137.2	1927.8	1979.8	2006.3	-0.144144	0.0245987
TraesCS1A03G0295000	4877.4	4716.6	5159.1	4904.1	5259.9	5016	0.0411537	0.443056
TraesCS1A03G0295200	5034.3	4823.7	5367.4	5401.1	5211.2	5275.8	0.0614665	0.296151
TraesCS1A03G0295500	1906.4	1634.7	1707.3	1686.5	1613.7	1573.5	-0.10686	0.260935
TraesCS1A03G0298500	162.8	147.3	190.9	177.3	177.2	179.4	0.0917589	0.480772
TraesCS1A03G0299700	906.1	888.8	855.1	863.4	829.1	831.4	-0.0703376	0.0926971
TraesCS1A03G0300200	51.7	46.6	43.3	42.3	45.5	45.8	-0.0839013	0.39884
TraesCS1A03G0302700	2405.7	2634	2349.6	3032.2	2888.2	2640.9	0.212392	0.0570441
TraesCS1A03G0303800	9814	9618.1	10147	9286.4	9409.6	9676.7	-0.0600747	0.110728
TraesCS1A03G0305300	419.9	426.1	376.6	396.9	394.3	431.6	0.000235985	0.997468
TraesCS1A03G0306700	96.2	109	98.4	110.9	115	103.5	0.117669	0.174662
TraesCS1A03G0308600	867.1	972	868.5	1222.1	975.6	1085.6	0.278132	0.0971892
TraesCS1A03G0310800	27975.5	26931.2	26977.9	24038.1	24533.9	24388.7	-0.166473	0.00571915
TraesCS1A03G0311400	469.9	489.3	443.5	453.7	465.9	428.5	-0.057279	0.35268
TraesCS1A03G0312100	140	166.9	148.2	174.1	192	165.7	0.2247	0.0829388
TraesCS1A03G0313800	65.5	58.2	69	71.5	65.6	67.2	0.0843326	0.362912
TraesCS1A03G0316300	214.5	192.4	227.6	206.5	187.5	201.2	-0.0922456	0.342743
TraesCS1A03G0316400	2285.6	2038	2211.8	1962.8	1877.4	1965.2	-0.17088	0.0649124
TraesCS1A03G0319000	498	523.5	573.2	594.4	561	584.6	0.125802	0.146565
TraesCS1A03G0323800	1517.2	1483	1511.8	1361.1	1412.4	1309.1	-0.144279	0.0295918
TraesCS1A03G0324000	919.1	978.8	930.7	1072.8	1046.3	1006.2	0.143907	0.0206878
TraesCS1A03G0324600	1732.6	1683.6	1954.6	1304.8	1395.8	1474	-0.363499	0.0223656
TraesCS1A03G0329000	3037.9	2960.6	3255	2466.8	2923.1	2549.6	-0.220951	0.0686812
TraesCS1A03G0329700	4296.2	4313.3	4559.2	4178	4131.2	4360.5	-0.0557306	0.207774
TraesCS1A03G0331200	1061.7	1025.4	995.5	929.4	919	911	-0.159793	0.0234425
TraesCS1A03G0337200	361.3	305.2	171.3	202.7	231.9	195.3	-0.411483	0.343379
TraesCS1A03G0339400	15009.6	13779.4	14672.9	15492	15143.9	15723.6	0.0931138	0.102548
TraesCS1A03G0341400LC	3501	3653.7	3175.2	3884.9	3754.9	3769.2	0.143346	0.116015
TraesCS1A03G0342100	1035.9	1171.9	1211.9	1235.3	1326.7	1143.9	0.115954	0.27219
TraesCS1A03G0343000	221.1	171.6	192.5	210	213.2	193	0.0744689	0.560534
TraesCS1A03G0350800	74.2	57.1	76.3	59.4	59	57.2	-0.241514	0.220326
TraesCS1A03G0360600	4092.3	3828	3999.4	3511	3738.8	3704.5	-0.121851	0.0378421
TraesCS1A03G0363800	105.7	108.9	102.3	130.8	108.9	120.3	0.183969	0.141903
TraesCS1A03G0365600	2022.9	1950.9	1876.3	1793.3	1871.8	1853.5	-0.084159	0.10313
TraesCS1A03G0370200	233.3	245.4	224.7	240.5	226.8	256.4	0.0410464	0.556377
TraesCS1A03G0370700	7900.6	8589.3	9013.6	9444.7	9408	8268.6	0.0887311	0.34673
TraesCS1A03G0371500	3336.3	3289.5	3393.6	3899.4	3600.4	3737.1	0.165448	0.0314448
TraesCS1A03G0375800	210.1	284.6	206.6	307.7	316.2	297.3	0.393483	0.0962608
TraesCS1A03G0376400	298.9	347.8	349.4	333.3	336.1	348	0.0305245	0.714809
TraesCS1A03G0380800	1376.4	1354.1	1176.2	1693.6	1579.2	1524.7	0.296332	0.023203
TraesCS1A03G0382300	195.3	165.7	231.8	215.8	248.5	229	0.225934	0.216678
TraesCS1A03G0384700	2004.7	2176.6	2213.3	2647.7	2369.3	2602.4	0.252823	0.0221268
TraesCS1A03G0384900	103.1	130.2	110.4	126.5	120.2	125.6	0.115316	0.360201
TraesCS1A03G0386600	1657.1	1410.8	1602.6	1415.2	1450.9	1378.2	-0.13805	0.191097
TraesCS1A03G0387000	592.5	587.4	519.7	533.7	511.6	527.1	-0.112227	0.206776
TraesCS1A03G0387100	4796.4	5221.1	4924.4	5967	5377	5527.5	0.175225	0.0471563
TraesCS1A03G0390800	372.8	371.6	392.4	371.7	367.3	354.2	-0.0564211	0.168588
TraesCS1A03G0391400	63422.5	59364.4	58511.5	53770.9	54955	55998.4	-0.138313	0.0512558
TraesCS1A03G0393100	3668.5	3934.4	3682.4	4197.7	4369.3	3944.3	0.148787	0.060218
TraesCS1A03G0394600	215.7	204.2	204.5	219.4	213.4	210.4	0.0427969	0.254012
TraesCS1A03G0396400	2158.8	1875.3	1906.1	1601.5	1941	1804.1	-0.15189	0.212703
TraesCS1A03G0402100	7205.1	6837.7	7180.2	6715.7	6728.8	6880.7	-0.0623591	0.111855
TraesCS1A03G0405700	1710.8	1969.6	1664.3	1960.6	1822.1	1933.2	0.0968717	0.326147
TraesCS1A03G0407700	69.2	63.3	79.4	79.3	76.9	66.3	0.0704217	0.598267
TraesCS1A03G0412000	2569.7	2506.6	2524.4	2655.6	2547.6	2587.6	0.0356392	0.175277
TraesCS1A03G0413800	1144.3	1230.6	1149.9	1150.6	1211.1	1155.4	-0.00315505	0.94382
TraesCS1A03G0413900	26.4	27	33.8	34.3	28.8	28	0.0631229	0.696302
TraesCS1A03G0423100	903.7	989.3	935.4	1011.1	1015.6	1073.7	0.132468	0.0500959
TraesCS1A03G0423700	1008	1237	1029.3	1269.8	1307.5	1083.7	0.161051	0.26952
TraesCS1A03G0427800	660.4	634	667.8	631.2	710	710.2	0.0641367	0.380289
TraesCS1A03G0428400	15395.8	16003.2	14966.5	17506.9	15816.3	16880.2	0.114733	0.105416
TraesCS1A03G0428600	824.2	831	773.2	760.6	762.4	753.4	-0.093252	0.105701
TraesCS1A03G0429000	15235.2	16856.6	17039.2	15228.9	16564.1	15216.3	-0.0636874	0.388819
TraesCS1A03G0432800	3570.8	3440.5	3395.3	3152.8	3474.2	3392	-0.0547603	0.321928
TraesCS1A03G0435700	729.3	702.1	863.8	818.2	767.2	817.2	0.0659766	0.555856
TraesCS1A03G0438500	155.7	133.1	197.1	203.9	200.2	183.4	0.273929	0.205468
TraesCS1A03G0441900	2682.6	2472.3	2644.5	2443.3	2406.4	2532.9	-0.0792341	0.154191
TraesCS1A03G0444900	311	316.8	375.5	311	339	307.2	-0.0678608	0.551999
TraesCS1A03G0445000	9302.3	9360.3	8947.7	9862.4	9274.1	10027.3	0.0789721	0.138485
TraesCS1A03G0445600	3622.1	3566.1	3680.2	3196.1	3310.1	3357.9	-0.13988	0.00652258
TraesCS1A03G0445800	1102.9	1077	1227.3	1148.4	1092.9	1122.2	-0.0186234	0.789775
TraesCS1A03G0447700	3718.1	3797.1	3859.9	4333	4362.6	4789.4	0.245476	0.0335035
TraesCS1A03G0452800	1323.4	1143.5	1399.8	1186.8	1212.7	1217.9	-0.0961497	0.388224
TraesCS1A03G0455100	65.1	55.6	60.3	53.8	69.4	53.4	-0.0355044	0.820831
TraesCS1A03G0455600	272.1	295.6	265.7	245.2	259.3	274.2	-0.0979415	0.214598
TraesCS1A03G0455900	17.5	20.5	17.9	18.4	23	18.7	0.104517	0.478078
TraesCS1A03G0459700	4081.3	3753.2	4425.7	3121.6	3278.5	3440.6	-0.31715	0.0359348
TraesCS1A03G0459900	807.3	748.1	901.1	1008.9	876	981	0.222384	0.0865448
TraesCS1A03G0460400	1131.2	1039.8	997.7	954	1012.1	1073.8	-0.0598672	0.459576
TraesCS1A03G0461200	837	794.8	791.3	942.3	1010.5	908.3	0.239716	0.0237633
TraesCS1A03G0461300	8159	10103.7	7318.3	11770.7	11636.4	10849.2	0.421297	0.059723
TraesCS1A03G0463800	12235.8	11556.8	12583	9644.1	10211.3	9746.7	-0.297272	0.00606289
TraesCS1A03G0464100	622.5	698.3	649.7	670.5	688.9	631.9	0.0151488	0.816276
TraesCS1A03G0466600	94.3	99.6	126.6	146.4	144.4	148.7	0.455539	0.0560491
TraesCS1A03G0472200	150.6	153.9	174.8	160.7	161.8	144.9	-0.0362712	0.69493
TraesCS1A03G0472600	566.8	569.4	540.2	786.8	632.1	704.4	0.340942	0.0737299
TraesCS1A03G0473200	3293.5	3124.8	3332	10171.5	10034.8	8891.3	1.57738	0.00328445
TraesCS1A03G0474000	215.4	208.2	186.1	199	211	211.6	0.027887	0.712219
TraesCS1A03G0474300	33	32.5	39.2	33.8	32.5	32.3	-0.0866019	0.446549
TraesCS1A03G0475600	7402.9	7119.3	7436.6	6297.3	6720.3	6423.7	-0.175675	0.0072809
TraesCS1A03G0477800	209.8	220.9	199.5	224.7	222.6	212.2	0.0655629	0.263709
TraesCS1A03G0480300	3140.3	3148.1	3019.4	3288.5	3118.2	3220.3	0.0486461	0.177411
TraesCS1A03G0481600	39.3	30.1	48.2	32.8	32.6	26.7	-0.352615	0.240431
TraesCS1A03G0482200	161.1	167.2	162	158.5	149.6	157.1	-0.0758137	0.0751455
TraesCS1A03G0482300	1109.4	1103.3	1301.8	1344.9	1223.6	1348.8	0.15654	0.169524
TraesCS1A03G0486000	94.9	88.2	99.1	102.1	119.1	105.2	0.209923	0.0872983
TraesCS1A03G0486200	923.2	963.9	959.2	980.4	952.4	970.2	0.0284568	0.293734
TraesCS1A03G0489900	875.4	900.9	861.7	1086.8	1032.4	1062.1	0.270172	0.00112133
TraesCS1A03G0490900	670.8	596.3	766.6	788	842	757.3	0.231273	0.123777
TraesCS1A03G0491900	2295.3	2220.9	1978.7	2444.1	2284.4	2314.3	0.116842	0.188127
TraesCS1A03G0492000	23.6	15.4	28	25.3	25.2	29.6	0.257641	0.362254
TraesCS1A03G0492100	83.8	83.7	90.9	71.9	76.8	83.9	-0.151755	0.120421
TraesCS1A03G0492600	103.1	94.9	106.5	133.8	102.3	109.2	0.181408	0.289054
TraesCS1A03G0494500	35.8	42.8	36.3	46.4	38.2	45	0.173687	0.222849
TraesCS1A03G0497100	2535.8	2312.7	2410.3	2212.6	2142.2	2224.6	-0.141775	0.0572081
TraesCS1A03G0497600	3338.5	3446.9	3376.3	3276.8	3249.6	3378.3	-0.0369566	0.167608
TraesCS1A03G0497900	970.4	987	937	1035.6	992.8	939.4	0.0361296	0.492978
TraesCS1A03G0498700	26.8	26.6	30.2	32.7	26.6	28.7	0.0740006	0.535858
TraesCS1A03G0499400	1409.3	1360.8	1350.8	1403.6	1361.2	1381.1	0.00872586	0.724523
TraesCS1A03G0503400	230.9	223.3	242.8	279.9	307.9	283.6	0.322176	0.00801934
TraesCS1A03G0510100	272.2	302.8	369	355	374.8	375.6	0.22771	0.195461
TraesCS1A03G0511700	266.1	270.1	251.2	260.9	239.8	268	-0.034676	0.579636
TraesCS1A03G0511800	3839.2	3800.5	3818.5	3343	3438.2	3369.5	-0.174801	0.00150898
TraesCS1A03G0513200	683.3	622.3	684.9	609.8	556	622	-0.154946	0.0796269
TraesCS1A03G0514700	277.6	281	250.4	259.8	248.7	243.1	-0.106175	0.177309
TraesCS1A03G0514800	1209.5	1010.9	1106.7	1211.5	1120.2	1162.1	0.0705318	0.447457
TraesCS1A03G0515400	2602	2552.4	2683.6	2532.7	2738.8	2745.4	0.0325589	0.506599
TraesCS1A03G0518600	23.8	19.5	29.4	21.7	25.5	21.5	-0.0816453	0.702366
TraesCS1A03G0519800	1500.1	1786.2	1678.6	2195.3	2021.4	2051.6	0.33631	0.0167963
TraesCS1A03G0520700	1023.9	1110.9	1111.7	1125.1	1163.3	1147	0.0815929	0.15192
TraesCS1A03G0524200	234	234.1	215.1	263.6	237.1	248.8	0.133621	0.0926165
TraesCS1A03G0524400	214	210.8	196.1	238.5	216	217.3	0.113671	0.142336
TraesCS1A03G0524500	441.6	424.8	424.3	421.8	436.3	419.7	-0.0144917	0.607304
TraesCS1A03G0527300	5962.8	6609.2	6006.9	6111	6168.2	6300	2.32955e-05	0.999668
TraesCS1A03G0529100	7802.6	8221.7	7981.4	8294.3	8091.3	8659.8	0.0611686	0.174277
TraesCS1A03G0529300	120.4	129.8	148.3	121.1	150	172.2	0.153704	0.439941
TraesCS1A03G0529400	37.6	36.8	51.1	43.4	44.8	42.2	0.0552565	0.759874
TraesCS1A03G0529800	464	521.7	434.3	487.9	482.2	489.5	0.0396821	0.658601
TraesCS1A03G0529900	94.9	82.4	85.1	117.4	97.1	100.5	0.263584	0.0891084
TraesCS1A03G0530000	79.9	65.9	85.7	83.2	69.6	61.6	-0.110707	0.544724
TraesCS1A03G0531000	2828.8	2734.2	2543	2763.2	2732.8	2652	0.0074558	0.888079
TraesCS1A03G0531200	198.1	192.4	190.3	176.7	170.6	190.7	-0.110435	0.125356
TraesCS1A03G0532200	117.9	144.7	220.6	201.7	187.8	228.7	0.355453	0.279063
TraesCS1A03G0541300	1867	1849.2	1687.9	1869.3	1748	1887.8	0.0267144	0.665426
TraesCS1A03G0544000	23.6	25.2	21.3	22.5	27.3	28.2	0.15406	0.289147
TraesCS1A03G0545200	2158	2013.3	2064.8	1844.1	1802.8	1705.7	-0.220404	0.00753563
TraesCS1A03G0548300	125.9	123.8	143	158.1	149.7	125.3	0.141273	0.320739
TraesCS1A03G0550100	1357	1329	1529.2	1419.6	1408.2	1508.9	0.0409966	0.604923
TraesCS1A03G0551200	562.8	599.1	652.4	767.1	788.7	710.5	0.320926	0.0128501
TraesCS1A03G0554200	1054.7	1113.3	1052.3	1123.9	1033.6	1171.7	0.0479804	0.481622
TraesCS1A03G0554900	4127.4	3982.9	4152.7	4073.3	4020.1	4002	-0.0198535	0.408556
TraesCS1A03G0559100	421.9	522.6	420.5	826.9	619.8	668.1	0.63162	0.0375371
TraesCS1A03G0559500	4662	5991.9	4273.3	6380.1	5746.7	5717.6	0.257528	0.194008
TraesCS1A03G0560100	2996.4	3032.9	2910	2877	2862.9	3042.4	-0.025563	0.492839
TraesCS1A03G0560800	276.9	257	340.3	293.1	304	286.9	0.016083	0.909399
TraesCS1A03G0561500LC	66.8	54.4	58.9	60.7	63.1	70.1	0.106515	0.376315
TraesCS1A03G0561600	261.4	274.7	251.9	282.2	276	278.2	0.0859974	0.126357
TraesCS1A03G0568200	71.9	68.7	73.8	82.9	79.8	74.4	0.145191	0.072647
TraesCS1A03G0568800	1839.5	1784.1	2020.4	1628.4	1757	1617.4	-0.173982	0.0758685
TraesCS1A03G0569500	713.5	670.9	816.1	643.1	694.7	666.6	-0.134661	0.265188
TraesCS1A03G0572600	1582.5	1534.6	1522.5	1766.2	1586.9	1687.9	0.11971	0.110708
TraesCS1A03G0573200	1763.4	1852.6	1832	1784.9	1753.9	1776	-0.0357113	0.236211
TraesCS1A03G0575100	7233.1	7612.3	7044.9	6924	7211	7453.2	-0.0200488	0.679582
TraesCS1A03G0577200	1134.2	1154.5	1094.6	1186.8	1171.5	1206.5	0.07539	0.0540833
TraesCS1A03G0578400	195.3	168.7	221.8	164	181.1	175.7	-0.169679	0.291101
TraesCS1A03G0580000	1216.2	1194.6	1245.9	1161.1	1223.9	1231.1	-0.0161077	0.643109
TraesCS1A03G0580200	1227.5	1210.4	1373.5	1413.3	1307.4	1439	0.126158	0.155669
TraesCS1A03G0581000LC	253.7	179.3	177.8	175.5	175	223.3	-0.0901521	0.703118
TraesCS1A03G0581700	62.1	54.8	61.2	67.1	54.1	50	-0.0570048	0.713083
TraesCS1A03G0583300	509.7	529.7	194.3	405.5	422.5	184.3	-0.285355	0.611599
TraesCS1A03G0584500	306.4	341.4	378	348.1	386.5	369.5	0.106121	0.345572
TraesCS1A03G0585700	10602.4	9515.1	11620.3	10705.5	10722	11136.6	0.0370802	0.698311
TraesCS1A03G0585800	132.3	114.4	106	95.6	99.9	99.7	-0.256749	0.127862
TraesCS1A03G0585900	39364.2	37648.2	43100.2	35301.7	38448.1	38321.9	-0.0999655	0.244942
TraesCS1A03G0587800	128.1	145.2	143	142.2	164.8	149.2	0.132043	0.198906
TraesCS1A03G0587900	283.6	292.1	284.8	296.9	280.9	280.3	-0.00402941	0.903434
TraesCS1A03G0588000	236.6	237.5	262.2	283.4	231.2	240	0.0354184	0.759322
TraesCS1A03G0589300LC	972.2	849.5	1020.2	920.5	788.1	1209.5	0.0381735	0.86363
TraesCS1A03G0591500	906.7	900.2	912.1	911.2	961.2	879	0.0170897	0.697067
TraesCS1A03G0592800	2858.1	2898.1	2939.8	2872.3	2982.2	2961.8	0.0198214	0.391277
TraesCS1A03G0592900	8055.9	7986.7	8229.4	6147.1	6609.5	6963.1	-0.299655	0.016645
TraesCS1A03G0593200LC	617.8	608.6	630.2	718.9	690.7	741.9	0.21268	0.011937
TraesCS1A03G0595800	2985.3	2914.9	2850.6	2355.6	2633.3	2673.2	-0.191675	0.0533078
TraesCS1A03G0596200LC	1623.1	1489.7	1439.9	1390	1371.2	1358.9	-0.144043	0.115083
TraesCS1A03G0596300	273.8	344.7	235.4	190.7	252.7	170.3	-0.476534	0.123532
TraesCS1A03G0597600	1125.2	1035.8	886.5	1009.9	955.4	1014.8	-0.0322655	0.781626
TraesCS1A03G0605200	660.3	719.5	809.5	784.2	877.9	687.4	0.101884	0.490455
TraesCS1A03G0605700	2496.3	2563	2475.3	2634.6	2587.5	2687.1	0.0700009	0.0333583
TraesCS1A03G0607800	1511.8	1545.9	1555.9	1486.7	1489.6	1499.5	-0.0437474	0.0652126
TraesCS1A03G0612500	532.5	496.3	657.6	459.2	429.1	512.3	-0.267902	0.181327
TraesCS1A03G0617100	58.8	59.4	65.1	73.5	58.1	61.2	0.0728983	0.583912
TraesCS1A03G0617500	29.6	28.6	32.1	30.7	31.1	31.9	0.0533231	0.393197
TraesCS1A03G0621100	209	229.9	184.7	235	243	242.9	0.209178	0.125851
TraesCS1A03G0621200	209.4	214.4	234.8	247.7	230.8	245.6	0.136786	0.0898359
TraesCS1A03G0623300	53.1	67.2	55	98.3	83.9	77.6	0.567575	0.0240421
TraesCS1A03G0623600	64.7	71.8	62	67.4	74	72.3	0.106448	0.233762
TraesCS1A03G0626000	20.2	20.7	24	22.5	24.1	22	0.0799901	0.427351
TraesCS1A03G0628300	1227.5	1287.6	999.7	1092.7	1070.1	1040.5	-0.133884	0.357755
TraesCS1A03G0628900	1159.1	1244.2	1225.8	1154.6	1188.9	1177.4	-0.0436676	0.297098
TraesCS1A03G0629600	119.9	103.5	124.6	104.6	103.1	89.5	-0.227653	0.107031
TraesCS1A03G0632000	1358	1439.3	1315.7	1248.6	1381.8	1262.7	-0.0792717	0.259869
TraesCS1A03G0632600	3391.9	3454.4	3183.9	3347.9	3269.9	3503.9	0.0131012	0.789872
TraesCS1A03G0637500	12004.4	12583	13153	12617	12622.9	13431.8	0.0351685	0.509926
TraesCS1A03G0638500	10923.5	11186.3	11042.4	12347.1	11652.1	12077.5	0.121963	0.0284879
TraesCS1A03G0639500	442.9	521.9	372.4	424.7	443.2	439.4	-0.032625	0.839618
TraesCS1A03G0640500	1584.5	1613.1	1707	1369.2	1374.8	1370.6	-0.253383	0.0190026
TraesCS1A03G0641800	467.9	448.9	456.2	585.9	535.7	559.2	0.291816	0.0112023
TraesCS1A03G0642300	1564.5	1676.6	1498.1	1619.1	1559.4	1549.5	-0.00341351	0.951888
TraesCS1A03G0644400	146.2	158.9	151.5	143	158.9	161.2	0.0203929	0.768679
TraesCS1A03G0645200	74.1	61.8	69.3	64.5	64.3	65.3	-0.0802306	0.409933
TraesCS1A03G0645900	756	564.3	841.4	758.2	641.9	917.4	0.100403	0.673427
TraesCS1A03G0646500	337.7	336.7	328.7	334.2	303.5	329.7	-0.052281	0.339752
TraesCS1A03G0648100	1152.6	1172	1230.5	1300.4	1187.3	1288.6	0.0870832	0.171975
TraesCS1A03G0649100	2742.9	2740.2	2474.7	2751.1	3134.7	2429.1	0.0633293	0.633083
TraesCS1A03G0651100	45.4	42.6	50.6	45.4	39.4	50.1	-0.0390369	0.767793
TraesCS1A03G0652400	1666	1360.6	1491.2	1395.6	1404.4	1535	-0.0595884	0.583178
TraesCS1A03G0657000	221.1	226.5	219.9	240.8	235.5	241	0.103809	0.00378539
TraesCS1A03G0657700	685.2	611.1	625.6	537.1	537.6	571.5	-0.223394	0.0372391
TraesCS1A03G0659000	433.2	407.9	435.8	381.4	415.7	413.7	-0.076685	0.200006
TraesCS1A03G0660000	219.2	189.8	231.8	218	227.8	205.7	0.023891	0.815308
TraesCS1A03G0662600	162.4	170.3	173.8	135.8	142.3	133.9	-0.297918	0.00228987
TraesCS1A03G0664400	746.2	730.4	608.7	689.3	650.6	681.1	-0.0451856	0.675506
TraesCS1A03G0666500	256.7	233.8	253.4	289.3	273.4	271	0.16442	0.0330559
TraesCS1A03G0667700	9283.9	9717.9	9616.9	10569.7	10746.9	10629.1	0.158664	0.00688616
TraesCS1A03G0669500	737.5	616.1	585.8	576.6	533.4	525.6	-0.24579	0.150223
TraesCS1A03G0669900	1437.2	908.9	605.7	387.3	437.3	389.1	-1.28218	0.13925
TraesCS1A03G0670100	422.2	426.6	386.3	458.2	430.3	458.1	0.124694	0.0842773
TraesCS1A03G0670600	2923.4	2459.8	2610.8	2214.6	2066	2314.7	-0.277479	0.0558908
TraesCS1A03G0671500	2627.5	3087.8	2351.1	2803.4	2579.7	2769.9	0.0154061	0.908175
TraesCS1A03G0672700	48443.1	47371.3	53645.6	37884.4	40843.4	43117.6	-0.294708	0.0222162
TraesCS1A03G0676400	1110	1159.3	1309.7	1574	1369.3	1746.9	0.390093	0.0563058
TraesCS1A03G0677700	413.5	439.3	404.9	451.5	522.5	448.7	0.177844	0.136983
TraesCS1A03G0679600	148.3	160.8	163.2	146.5	133.4	151	-0.13235	0.121779
TraesCS1A03G0681200	394.2	371.3	369.6	382.8	366.5	382.1	-0.00471033	0.904333
TraesCS1A03G0681700	6673.5	7262.3	7049.1	7829.3	7522.7	7888.4	0.147283	0.0279623
TraesCS1A03G0681800	28.2	27.1	27.4	35.7	27.4	35	0.246366	0.191515
TraesCS1A03G0681900	1001.1	1073.4	1070.2	999.1	1049.4	1003.6	-0.0431202	0.347773
TraesCS1A03G0683000	3385.5	3187.5	3398.1	3121.4	3029.8	3195.7	-0.0932647	0.0742386
TraesCS1A03G0684800	169.4	144.8	165.9	182.1	140.7	149.8	-0.0227153	0.875028
TraesCS1A03G0685400	4190.6	4019.1	4397.5	4182.7	4411.4	4465.9	0.050907	0.34342
TraesCS1A03G0690100	297	279	299.7	250.7	283.8	268.9	-0.124318	0.115063
TraesCS1A03G0693200	3225.6	4315.2	3319.6	5553.7	4954.2	5260.6	0.537968	0.0257508
TraesCS1A03G0696400	83.3	86.1	64.8	87.5	78.5	74.9	0.0406933	0.788841
TraesCS1A03G0698400	4023.4	3823.6	3886.4	3678.2	3548.4	3636.7	-0.111159	0.0198644
TraesCS1A03G0701000	3667.7	3408.6	3606.8	3362.8	3308.6	3327.5	-0.0954891	0.0947899
TraesCS1A03G0701100	1542.3	1529.3	1546.6	1365.3	1497.3	1528.9	-0.0726168	0.269846
TraesCS1A03G0702600	64.8	68.8	67.6	71.9	69	67.9	0.0534914	0.206411
TraesCS1A03G0704200	191.3	235.3	297.2	231.1	252.9	172.3	-0.141236	0.596783
TraesCS1A03G0704300	275.6	245.9	263.2	260.7	260.8	294.6	0.0566047	0.504475
TraesCS1A03G0708600	129.1	140.3	161.1	197.5	218.2	191	0.49497	0.00960459
TraesCS1A03G0712400	377.4	410.3	383.4	375.1	422.7	404.9	0.0384126	0.575865
TraesCS1A03G0713100	853.6	984.5	792.5	1302.1	1016	1029.5	0.347735	0.107923
TraesCS1A03G0714300	2580.1	2592.9	2558.6	2431.6	2470.7	2479.2	-0.066853	0.00423711
TraesCS1A03G0716700	122.8	115.9	148.5	125.5	156.4	143	0.134044	0.400593
TraesCS1A03G0718300	14581.1	14172.1	12436.3	11307.7	12250.6	11543.5	-0.230732	0.0739925
TraesCS1A03G0718600	4266.5	3376.5	4024.8	3448.9	3532.1	3945.6	-0.094688	0.476278
TraesCS1A03G0720100	576.8	595.8	624.2	727.4	633.2	694.8	0.193989	0.0699317
TraesCS1A03G0722700	354.8	300.8	318	327	327.9	311.5	-0.0107087	0.897307
TraesCS1A03G0724900	17949.5	16856.5	19653.8	16455.4	17026.5	17710.2	-0.0892705	0.315481
TraesCS1A03G0725600	234.3	246.5	266	284.6	297.2	259	0.171041	0.10008
TraesCS1A03G0725700	86.8	83.2	89.5	77.3	77.4	79.2	-0.149843	0.0321992
TraesCS1A03G0728500	1896.2	1754.1	1773.6	1888.5	1845.3	1916.9	0.059099	0.226406
TraesCS1A03G0736200	271.5	271.3	250.8	227.1	243.5	237.4	-0.164663	0.0322665
TraesCS1A03G0737400	48.7	38.9	64.9	52.9	46.5	48.1	-0.0480943	0.848981
TraesCS1A03G0738000	607.1	553.6	581.6	1912.4	2325.1	1539.2	1.72925	0.0268572
TraesCS1A03G0741900	434.2	469.6	447	422.4	450	458.4	-0.0215203	0.679983
TraesCS1A03G0742500	1273.2	1299.4	1388.5	1448.5	1269.9	1368.4	0.0450705	0.54307
TraesCS1A03G0743900	38.2	38.6	41.7	47.9	45.3	41.8	0.188072	0.069135
TraesCS1A03G0745100	2243.5	2303.4	2361.1	3106.1	2953.9	2705.9	0.343634	0.0260798
TraesCS1A03G0752300	35.3	29	26.4	36.3	34.5	30.9	0.165145	0.313207
TraesCS1A03G0761800	588.7	637.5	759.5	621.7	557.5	570.3	-0.182705	0.25769
TraesCS1A03G0763500	716	602.4	770.3	619.6	608.9	600.9	-0.191235	0.221592
TraesCS1A03G0764000	2010	2066.9	2095.6	2220.7	2364.6	2160.3	0.128092	0.0713278
TraesCS1A03G0764900	254.8	274.1	274.2	281.7	231.1	290.6	0.000538822	0.996315
TraesCS1A03G0765200	1154.1	1218.5	1355.3	1284.4	1271.5	1327.5	0.0589572	0.478369
TraesCS1A03G0765300	91.7	118.3	90.1	133.6	145.2	146.3	0.502359	0.0296051
TraesCS1A03G0765700	52.7	47.5	52	62.1	53.7	53.9	0.157018	0.160105
TraesCS1A03G0770600	2421.8	2844.3	2609.3	3564.9	3382.9	3051.9	0.344532	0.0231984
TraesCS1A03G0771300LC	1093.6	1070.2	1016	1493.2	1297.1	1432.5	0.409264	0.0162682
TraesCS1A03G0773400	536	527.9	689.8	622.4	649.6	650.4	0.132507	0.397782
TraesCS1A03G0779900	1378.1	1147.2	1354.6	840.5	1034.8	1026.3	-0.419171	0.0291343
TraesCS1A03G0782500	54	44.5	81.9	70.2	54.9	66.4	0.0861451	0.782666
TraesCS1A03G0787000	55.4	57.1	57.5	71.5	62.8	69.6	0.262327	0.0437989
TraesCS1A03G0790900	502	509.1	600.8	574.7	596	565.4	0.107088	0.322043
TraesCS1A03G0791800	36.3	45.1	39.3	48.4	40.2	43.4	0.129112	0.344761
TraesCS1A03G0794600	262	237.8	256.6	244.8	221.9	226.8	-0.125253	0.107009
TraesCS1A03G0794800	170.5	314.8	204	450.6	427.9	334.2	0.815019	0.0382247
TraesCS1A03G0797200	211.8	227.3	192.9	203.4	199.7	191.1	-0.088976	0.333938
TraesCS1A03G0805700	8657.6	8533.4	9483.2	7940.3	8466.6	8638.4	-0.0909051	0.218464
TraesCS1A03G0808700	6955.1	6093.6	6055.5	5296.5	5973.5	5538.5	-0.184699	0.106483
TraesCS1A03G0809200	502.1	517.2	484.7	470.4	494.1	469.3	-0.0689608	0.133612
TraesCS1A03G0810800	240.7	255.4	345.5	272.2	291.2	290.8	0.0214392	0.910608
TraesCS1A03G0811400	511.3	479.8	474.7	449.6	468.2	448.4	-0.10152	0.0815702
TraesCS1A03G0812700LC	145.9	142.4	144.1	116.1	125.5	122.1	-0.249618	0.00776817
TraesCS1A03G0813600	163.4	145.2	144.1	147.5	136.3	124.3	-0.149633	0.180502
TraesCS1A03G0818700	228.9	164.8	212.3	189.9	184.7	213	-0.0444834	0.791424
TraesCS1A03G0819300	739.9	788	844.6	852.6	867.4	893.4	0.13952	0.10295
TraesCS1A03G0821600	207.7	198	192.4	239.4	219.3	240.9	0.226144	0.0206378
TraesCS1A03G0824000	77.4	85.6	81.3	104.5	104.4	106.2	0.367156	0.00713809
TraesCS1A03G0824700	2385.5	2406.2	2762.7	2338.8	2555.9	2172.4	-0.0961989	0.381841
TraesCS1A03G0826800	4229.4	4309.4	3966.8	4415.6	4313.3	4644.1	0.0967489	0.112325
TraesCS1A03G0834600	6793.2	7025.2	7230.8	7855.2	7627.5	7575.2	0.131496	0.0156726
TraesCS1A03G0835900	372.9	414.1	424.5	383.1	433.5	382	-0.0154441	0.861839
TraesCS1A03G0836000	186	193.9	191.3	224.3	188.7	200.4	0.102832	0.310153
TraesCS1A03G0837200	1532.8	1398.3	1571.9	1253.2	1307.3	1384.4	-0.190898	0.050973
TraesCS1A03G0837600	798.1	1392.5	895.5	1556	1254.1	1269.3	0.402572	0.209114
TraesCS1A03G0839100	82.2	76.2	67.7	77.1	74.1	78	0.0196461	0.832354
TraesCS1A03G0839300	17	16.1	17.9	21.3	24.6	23.1	0.436099	0.0108014
TraesCS1A03G0839500	370.4	365.2	327.8	325.6	330.1	321.4	-0.122106	0.161251
TraesCS1A03G0840000	680.5	723.2	726.3	688.3	844.5	700.8	0.0685174	0.567674
TraesCS1A03G0840800	295.9	308.2	305.4	267.8	264.7	294.1	-0.137884	0.0821083
TraesCS1A03G0840900	78.2	83.8	73.1	92.4	76.9	86.5	0.121742	0.284148
TraesCS1A03G0842800	87.5	105.1	133.6	153.8	97.4	100.3	0.107768	0.731039
TraesCS1A03G0845300	296.4	268.7	209.6	221.8	251.1	218.3	-0.164535	0.39691
TraesCS1A03G0847500	6449.6	7143	6234.1	7038.5	7650.7	6829.7	0.11816	0.201498
TraesCS1A03G0850600	978.8	900.5	1067.6	891.8	909.9	906.7	-0.121757	0.240242
TraesCS1A03G0853400	217.5	177.2	197.5	174.5	187.6	180.4	-0.126461	0.288298
TraesCS1A03G0853600	716.4	702.2	688.3	571.9	671.1	631.6	-0.168539	0.105928
TraesCS1A03G0854100	1656.6	1884.9	1827.5	1878.3	2030.9	1928.4	0.120722	0.14068
TraesCS1A03G0855100	861.3	769.1	786.3	757.1	749	772.6	-0.0848274	0.242027
TraesCS1A03G0855800	495.4	485.1	537.1	581.8	492.1	522.2	0.0727595	0.452743
TraesCS1A03G0859900	3070.5	3021.5	2540.9	2354.3	2527.2	2187.2	-0.2884	0.0704828
TraesCS1A03G0860000	530.8	402.3	636.1	403.8	442.9	353.7	-0.386514	0.202908
TraesCS1A03G0860500	593.2	781.5	757.5	667.7	683	718.4	-0.0433394	0.759949
TraesCS1A03G0863900	1079.2	1015	1141.8	1135.6	1077.5	1117.9	0.0417437	0.493637
TraesCS1A03G0868400	7132.2	6801.1	6703.4	6676.2	6487.1	7315.2	-0.0111022	0.863658
TraesCS1A03G0868900	3043.9	2799.7	3572.6	3048.2	3316.5	3119.1	0.0103203	0.932736
TraesCS1A03G0869800	331.3	287.7	369.4	383.2	339.7	330	0.0912015	0.500445
TraesCS1A03G0872300	771.8	701.8	758.5	731.9	719.3	701.5	-0.0522544	0.346355
TraesCS1A03G0873200	703.4	693.4	644	681.3	649.7	657.6	-0.0373817	0.461768
TraesCS1A03G0874100	155.7	166.2	174	170	177.3	173.2	0.0698489	0.25869
TraesCS1A03G0874200LC	8885.5	8178.1	9224.4	7730.9	8390.6	7691.6	-0.142649	0.10339
TraesCS1A03G0874600	1298.3	1353.7	1218.7	1397.3	1402.7	1428	0.127381	0.0859186
TraesCS1A03G0880600	806.7	795.3	852.4	604.1	631.8	592.2	-0.425025	0.00109515
TraesCS1A03G0881600	16376.1	15820.6	17007.7	14522.4	14879.4	15158.1	-0.143041	0.0273336
TraesCS1A03G0881700	166.5	160	213.7	176.7	189	194.7	0.0529633	0.735334
TraesCS1A03G0882700	719.7	684.7	729	590	636.2	607.4	-0.218476	0.00632955
TraesCS1A03G0886300	7743.3	8588	8290	7508.3	8086.2	7993.6	-0.0618477	0.328192
TraesCS1A03G0888600	645.4	709.8	735.4	605.2	569.2	621.8	-0.218969	0.0459864
TraesCS1A03G0889500	10061.4	10288.5	9875	9645.2	9517.8	10008.3	-0.0511879	0.140319
TraesCS1A03G0896600	1538.2	1452.5	1044.1	1020.9	1006.9	1006.4	-0.411181	0.160032
TraesCS1A03G0896700	97.7	74.9	75	104	91.9	125.3	0.375461	0.122499
TraesCS1A03G0896800	16486.9	17479.9	15445.6	28328.3	23769.8	26787	0.67488	0.00887281
TraesCS1A03G0896900	1117	1135.7	1109.9	1266.8	1224.8	1280.5	0.165791	0.00637011
TraesCS1A03G0902800	8692.6	8811.5	8679.2	8605.1	8578.7	8746.3	-0.0140192	0.2784
TraesCS1A03G0907900	1025.2	1065.5	1009.7	1168.3	1277.5	1148.6	0.213297	0.039309
TraesCS1A03G0908000	688	693.6	636	945.8	1139.4	880.6	0.555781	0.0489269
TraesCS1A03G0913900	10784.8	10750.1	11441.4	10701.1	10560.7	10693.3	-0.0453833	0.267097
TraesCS1A03G0915700	24735.5	25348.3	25579.1	28816.1	27127.4	27486.1	0.140973	0.0215616
TraesCS1A03G0916800	3264.8	3378	3748.6	2784.9	3076	2697.1	-0.280044	0.032734
TraesCS1A03G0917900	4142.3	4127.2	4068.4	4251.8	4168	3996.8	0.00917332	0.765256
TraesCS1A03G0918000	362.1	354.2	361.8	325.6	309.4	318.5	-0.177186	0.00390333
TraesCS1A03G0921200	923.4	953.3	1161.7	1031.7	1023.4	1038.6	0.0260215	0.828808
TraesCS1A03G0924600	885.6	867.8	770	641.7	782.6	695.7	-0.251305	0.0704191
TraesCS1A03G0930100LC	1884.2	2655.6	1775.5	2905.3	2912.4	2575.1	0.410301	0.115451
TraesCS1A03G0931800LC	438.5	507.9	447.4	561.4	549.4	460.4	0.172843	0.209396
TraesCS1A03G0932900LC	136.2	122.1	131	126.8	116.1	139.1	-0.0273097	0.77402
TraesCS1A03G0933000LC	149.1	155	132.2	155.8	162.2	130.2	0.0388222	0.758014
TraesCS1A03G0933700LC	892.9	1498	868.9	1623.6	1638.3	1460.8	0.534828	0.132967
TraesCS1A03G0934100LC	1652.7	2248.8	1718.7	2673.7	2482.4	2267.8	0.401556	0.0651852
TraesCS1A03G0946800LC	294.4	240.1	240.2	288.3	276.7	309.8	0.175315	0.200553
TraesCS1A03G0947100	2178.2	2172.9	2529.1	2263.4	2258.3	2267.5	-0.0192089	0.820977
TraesCS1A03G0948000	117.5	120.9	160.1	93.7	82.8	98.8	-0.533575	0.082354
TraesCS1A03G0948200	52.4	55.1	52.7	54.2	48.6	48.9	-0.0786531	0.258068
TraesCS1A03G0949800	706.8	668.9	678.8	640.9	647.4	676.5	-0.0644049	0.130882
TraesCS1A03G0950000	2432.5	2426.5	2384.2	2171.2	2209.9	2243.1	-0.128881	0.00188544
TraesCS1A03G0954600	43.7	41.2	41.6	45.4	42.7	41.3	0.0327002	0.542378
TraesCS1A03G0955000	418.1	419.5	421.8	471.1	443.9	430	0.0948696	0.140759
TraesCS1A03G0966000	22551.2	22930.2	24273.6	20505.7	22308.9	22164.4	-0.102323	0.111387
TraesCS1A03G0968100	1568.8	1616.9	1473.5	2099.5	1921.2	1802.9	0.321829	0.028907
TraesCS1A03G0968300	40	39.4	41.2	34.9	41.8	36.9	-0.0862671	0.373578
TraesCS1A03G0975700	1532.2	1650	1634.4	1731.3	1600.2	1613.7	0.0380138	0.484741
TraesCS1A03G0983800LC	123.9	121.6	57.9	54.3	58.9	53.1	-0.867433	0.16812
TraesCS1A03G0986300	34	46.4	62.1	64.7	60.3	64.2	0.40895	0.192695
TraesCS1A03G0986900	2475.1	3829.2	2497.9	4152.3	3937.6	3542.3	0.402188	0.158352
TraesCS1A03G0988300	6728.1	5993.8	6587.3	5986.9	6022.8	6048.9	-0.0966023	0.204444
TraesCS1A03G0990000	52	54.2	48.7	47.1	54.9	48.1	-0.0454132	0.617946
TraesCS1A03G0998400	486.3	433.4	462.9	372.1	397.7	389.6	-0.254005	0.0235843
TraesCS1A03G1002300	139.6	124.8	173.6	107.5	121	118.2	-0.337243	0.162012
TraesCS1A03G1006100	452.7	416.1	438.4	399.1	380.6	407.5	-0.138917	0.0436978
TraesCS1A03G1008400	6950.9	7122.3	8106	8927.7	8190	8553.1	0.210921	0.0628703
TraesCS1A03G1008600	27121.4	25504.5	25491.5	23264.3	24338.1	24414.3	-0.117312	0.0427249
TraesCS1A03G1011400	11133.1	11013.9	10812.5	10228.9	10097	10699	-0.0872678	0.0520292
TraesCS1A03G1017000	351.7	341.4	292.7	232.5	268.5	250.2	-0.392098	0.0303421
TraesCS1A03G1018800	175.9	152.9	140.6	128.6	146.6	128.3	-0.218249	0.157741
TraesCS1A03G1020700	617.5	729.4	601	807.7	758.8	748.9	0.249342	0.0758589
TraesCS1A03G1024200	881.9	751.1	812	663.1	667.9	672.8	-0.287096	0.0593789
TraesCS1A03G1024400	491.7	620.8	625.2	887.6	794.7	969.5	0.609793	0.0108365
TraesCS1A03G1025600	3707	3402.4	3732.6	3350.6	3468.1	3322.3	-0.096431	0.145817
TraesCS1A03G1026200	9115.8	8119.3	8771.2	7563.8	8155.5	7283.6	-0.177045	0.0627857
TraesCS1A03G1026800	589.9	604.4	578.1	733.9	748.9	653	0.269072	0.0479847
TraesCS1A03G1028400	521.7	507.4	525.9	436.1	491.3	440.7	-0.184741	0.0607699
TraesCS1A03G1029000	691.9	794.7	873.3	810.5	839.2	884.3	0.102691	0.390547
TraesCS1A03G1031600	957.1	1169.1	916.5	1765.6	1529.2	1633.4	0.695709	0.00400328
TraesCS1A03G1034300LC	139.6	128.9	121.4	122.1	123.9	119	-0.0952077	0.253005
TraesCS1A03G1039400	2515	2361.6	2354.7	2268.9	2176.5	2349	-0.0899089	0.114257
TraesCS1A03G1043200	15.8	19.2	34.2	24.3	26.3	30.1	0.221797	0.573647
TraesCS1A03G1061900	38.2	30.9	29.3	34.3	30.8	36.3	0.0433274	0.772113
TraesCS1A03G1065900	11902.7	11660.7	13635.7	10990.7	11781.4	10002.1	-0.182707	0.144211
TraesCS1A03G1067600LC	712.1	731.2	689.9	732.5	766.2	727.3	0.0614344	0.144057
TraesCS1A03G1068000	2068.2	2150.8	1795.5	2155.2	2205.6	2241.8	0.134589	0.204813
TraesCS1A03G1071000	7737.6	8278.6	7352.7	8795.1	8347.5	8795.9	0.150505	0.0653493
TraesCS1A03G1079600	9586.1	9897.1	9168.6	9017.9	9207.6	9204.4	-0.0628764	0.18629
TraesCS1A03G1079700	2181.8	2225.8	2368.9	2369.7	2351.5	2424.5	0.076535	0.149511
TraesCS1A03G1080900	17278.7	17963.2	18982.4	16767.9	17210	17506.4	-0.074807	0.198113
TraesCS1A03G1081300	1216.4	1133.4	1196.7	952.7	1017.6	1109.4	-0.203606	0.0551358
TraesCS1A03G1084000	42.7	36	39.2	40.5	41.2	38	0.0218594	0.799959
TraesCS1A03G1084700	337.2	348.8	405.6	342.4	343.7	357.4	-0.0650137	0.530132
TraesCS1A03G1085100	673.1	603.6	651.7	594.4	618.8	664.4	-0.0385146	0.591078
TraesCS1A03G1086000	5188	5379.1	5516.2	5072.6	5361.8	5283.2	-0.0331825	0.396977
TraesCS1B03G0000100	36.5	30.4	41.9	36.9	37.5	30.5	-0.0526639	0.763993
TraesCS1B03G0002200	1486.6	1447.2	1534.6	1302.6	1310.2	1080.9	-0.274692	0.063036
TraesCS1B03G0002400	1731.1	1484.2	1604.7	1565.8	1512.3	1401.8	-0.105567	0.267174
TraesCS1B03G0003800	61.8	46	64.8	62.4	63.4	37.4	-0.0807914	0.778247
TraesCS1B03G0004700	35.8	26.1	36.5	37.3	29.5	28.7	-0.0431576	0.834858
TraesCS1B03G0012600	270.9	304.1	262.6	280.5	270.4	258.1	-0.0501217	0.551366
TraesCS1B03G0015600	624.2	719.1	697.9	589.7	621.7	536.9	-0.223465	0.0630585
TraesCS1B03G0015800	283.2	211.6	218.5	192.4	174.9	160.1	-0.435611	0.0976026
TraesCS1B03G0020700	2810.5	2567.8	2805.2	2872.9	2912.5	1667.8	-0.134858	0.614103
TraesCS1B03G0027900	4263.3	3760.2	4211.1	3670.4	3793.9	2078.3	-0.358513	0.241431
TraesCS1B03G0028000	2753.7	2979	2999.2	3077.4	3157.6	2501.7	0.000792844	0.994749
TraesCS1B03G0036700	1192.3	1027.2	1183.3	1238.6	1278	528	-0.16047	0.675787
TraesCS1B03G0036800	224.1	249.3	247.3	261.7	257.1	225.4	0.0462915	0.608386
TraesCS1B03G0038900	29.5	25.1	28.9	28	19.5	4	-0.697204	0.26617
TraesCS1B03G0066500	3210.8	4929.9	3148.6	8257.2	7210.5	6327.6	0.949061	0.0123279
TraesCS1B03G0067900	62.3	80.4	51.6	69.8	92.5	41.8	0.0709903	0.858406
TraesCS1B03G0074500	2722.1	2653.8	2403.1	2907.2	2806.6	1762.9	-0.0571831	0.812226
TraesCS1B03G0075300	21.2	23.1	20.4	18.4	22.5	21.2	-0.0591724	0.586992
TraesCS1B03G0084600	267.4	282.7	234.6	297	262.8	273	0.0858289	0.414936
TraesCS1B03G0086200	115.8	102.5	103.4	97.5	106.7	89.7	-0.130391	0.229703
TraesCS1B03G0099700	1417.5	1572.4	1691.2	1814.6	1723	1454.7	0.092857	0.485511
TraesCS1B03G0109700	1556.1	1773.4	1649.9	1473.9	1447.3	1219.2	-0.266202	0.0558891
TraesCS1B03G0109800	307.7	319.3	354.5	347.8	318.4	108.7	-0.340978	0.458055
TraesCS1B03G0109900	900.9	911.1	1059.1	786.4	804.7	648.7	-0.358234	0.0414216
TraesCS1B03G0134100	404.3	431.9	401.7	481.2	488.2	442.8	0.19005	0.0330862
TraesCS1B03G0134900	607	638.2	574	672.3	685.2	695.5	0.174429	0.0396142
TraesCS1B03G0138400	340.6	366.7	357.7	319.8	319.7	329	-0.137029	0.0377852
TraesCS1B03G0138600	1800.6	2063.3	1774.8	2330.4	2159.9	2236.2	0.254493	0.0391896
TraesCS1B03G0139600	547	508.9	473.1	576.3	514	580.3	0.127778	0.193878
TraesCS1B03G0139900	811.8	768.9	908.7	979.3	1024.5	977	0.259902	0.0446522
TraesCS1B03G0141400	43	50.5	54.4	50.7	51	49.1	0.0280144	0.801326
TraesCS1B03G0143700	372.8	365.3	369.7	342.1	372.5	385	-0.0107186	0.851122
TraesCS1B03G0145400	2835.3	3159.1	3095	3656.1	3591	3233.4	0.205451	0.0521244
TraesCS1B03G0163500	2751.1	2817.5	2899.7	2691.2	2653.4	2682.2	-0.0772474	0.0671868
TraesCS1B03G0169200	68.7	55.7	63.3	47.8	46.4	52.3	-0.357528	0.0495084
TraesCS1B03G0172700	11209	10175.7	10957.7	11186	10282.4	10924.1	0.00223308	0.969569
TraesCS1B03G0176400	275.4	262.9	269.8	282	278.3	284.5	0.064076	0.0579623
TraesCS1B03G0192900	74.4	66.8	93.9	80	84.9	93.1	0.134097	0.458391
TraesCS1B03G0195100	49.4	44	35.1	37.7	36.6	38	-0.19441	0.324252
TraesCS1B03G0199400	181.9	171.9	212.3	159.8	158.3	174.7	-0.200055	0.171355
TraesCS1B03G0199600	1144.2	727.1	985.1	744	688.4	969.6	-0.249962	0.372347
TraesCS1B03G0199800	1669.1	1009.2	1535.4	1262.5	1148	1503.4	-0.106481	0.689507
TraesCS1B03G0202500	161.1	189	141.3	221.6	181.6	194.2	0.281799	0.125768
TraesCS1B03G0206600	418.2	411.8	423.8	547.8	474.2	473.1	0.253935	0.0801293
TraesCS1B03G0213200	77.5	59.7	70.2	67.2	57.3	60.1	-0.168013	0.286663
TraesCS1B03G0213800	62.7	64	71.6	69.5	52	55.2	-0.166383	0.320001
TraesCS1B03G0218600	81.1	76.6	114.2	85.3	96.1	92.2	0.00899208	0.966888
TraesCS1B03G0233300	2128.9	1954.3	2112.4	1883.1	1879.6	2069	-0.0873275	0.221934
TraesCS1B03G0239900	197.9	233.9	218	296.7	280.7	284.9	0.408194	0.0103157
TraesCS1B03G0240900	5822.1	6130.2	5529.5	6499.2	5819.7	6250.2	0.0870502	0.242293
TraesCS1B03G0241000	4120.5	4126.6	4067.3	3983.3	3955.1	4013.4	-0.0431184	0.00901585
TraesCS1B03G0248900	389.2	335.7	354.2	324.4	300.3	343	-0.157197	0.140412
TraesCS1B03G0249100	145.2	140.4	158.5	148	133.3	150.2	-0.041524	0.609023
TraesCS1B03G0257000	23.2	30.7	30.9	33.5	30.8	28.7	0.133166	0.411906
TraesCS1B03G0258800	357.1	349.7	373.2	338.5	364.2	334.1	-0.0588937	0.29018
TraesCS1B03G0273800	266	235.7	262.1	248.3	246.6	270.1	0.00226483	0.975406
TraesCS1B03G0282900	92.9	92.9	125.3	120.7	112.4	121	0.186778	0.314452
TraesCS1B03G0286800	907.6	919.1	950.7	1050.7	983.6	966.6	0.11166	0.0822971
TraesCS1B03G0315800	609.4	745	400.4	405.8	547	420.4	-0.353765	0.336733
TraesCS1B03G0316100	811.7	731.7	760.5	643.6	637.1	637.5	-0.264325	0.0306889
TraesCS1B03G0318800	791.3	794.7	831.6	772.5	739.6	732.8	-0.106924	0.0319633
TraesCS1B03G0321600	1134.3	1129.3	1339.4	1188.7	1189.8	1183.4	-0.0165516	0.86142
TraesCS1B03G0326500LC	1069.1	1009.6	1007.9	941.9	996.8	1018.9	-0.0615916	0.232222
TraesCS1B03G0326800	32037.4	33656.3	30410.6	30912.4	31830.6	32558.4	-0.0121036	0.815621
TraesCS1B03G0332400	1175.8	1151.5	1274.7	1302	1270.8	1313.5	0.109599	0.116638
TraesCS1B03G0336900	33	26.8	32.1	32	29.8	30.4	0.00470189	0.964654
TraesCS1B03G0337900	4181.2	4738	3999.7	5558.8	5324.1	5267.7	0.322105	0.0270059
TraesCS1B03G0338100	325.4	381	354.9	297.1	325.4	303.2	-0.197216	0.087531
TraesCS1B03G0340300	2644.2	2766.8	3094.3	2971.9	2978.4	3246.2	0.112723	0.237374
TraesCS1B03G0340400	10550.6	9237	10213.1	9392.9	9414.3	9402.5	-0.0888048	0.268804
TraesCS1B03G0344200	6060.1	5825.5	6258.8	6115.4	6096.1	6481.1	0.0429429	0.360477
TraesCS1B03G0344400	2140.9	2183.1	2114.5	2458.1	2372.6	2521.2	0.191393	0.00920876
TraesCS1B03G0346300	120.8	121.5	112.9	121.1	107.1	110.6	-0.0681977	0.347111
TraesCS1B03G0347800	24.4	35.4	42.3	73.6	62.8	41.7	0.802705	0.0954973
TraesCS1B03G0348500	43.4	50.5	56.4	61	57.2	57.5	0.225269	0.143027
TraesCS1B03G0359800	52.4	55.1	73.3	85.1	75	81.6	0.418823	0.0728743
TraesCS1B03G0363500	156.8	140.1	192	154.1	144.1	142.8	-0.148761	0.407255
TraesCS1B03G0366300	640.3	689.8	783.9	771.5	735.4	791.8	0.120843	0.279417
TraesCS1B03G0369200	336.8	342.8	364.1	211	236.4	194.5	-0.701287	0.00143978
TraesCS1B03G0369400	85.8	90.5	91.2	104.7	102.7	87.1	0.138729	0.242622
TraesCS1B03G0380400	52631	52171.8	49918	50672.5	50016.2	51581.6	-0.0230326	0.453041
TraesCS1B03G0382700	62.4	77	55.3	75.3	70.1	65.3	0.113937	0.505992
TraesCS1B03G0382800	136.5	124.6	111.7	140.3	126.5	133.9	0.104121	0.335847
TraesCS1B03G0383100	1093.7	1085.9	1075.3	1098.2	1066	1154.9	0.0281789	0.498771
TraesCS1B03G0383500	14517.4	14362.5	14719.8	12464.9	12838.6	13445.1	-0.170174	0.0199615
TraesCS1B03G0387000	493	588.4	471.7	663.1	614.1	582.3	0.259764	0.0862341
TraesCS1B03G0388500	903	941.1	967.2	839.5	919.2	803.7	-0.133742	0.119854
TraesCS1B03G0389400	10280.4	11155.6	10523.8	12071.1	13139.5	11488.4	0.199482	0.0619372
TraesCS1B03G0389900	528.1	664	521.6	673.7	672.1	725.6	0.273492	0.110404
TraesCS1B03G0390800	133.3	154.4	149.2	195	178.1	193.2	0.374263	0.00706154
TraesCS1B03G0399500	134.5	120.1	154.8	148.5	147.8	144.3	0.105958	0.410254
TraesCS1B03G0400700	51487	49964.6	54599.9	37696.7	41477	42893.9	-0.354342	0.00564324
TraesCS1B03G0403700	395.9	350	333.9	293.6	293.8	325.6	-0.242077	0.0757852
TraesCS1B03G0404400	85.9	86.8	102.8	92.5	84.9	96.2	-0.00998409	0.927101
TraesCS1B03G0414800LC	85.2	81.9	73.4	82.8	81.8	83.2	0.0431393	0.561101
TraesCS1B03G0418900	4609.4	4668.7	4929.4	4541.2	4539.8	4900.9	-0.0230923	0.654315
TraesCS1B03G0419200	47	40.1	43.2	38.7	37.4	43.8	-0.120005	0.282238
TraesCS1B03G0420400	285.3	293.4	485.6	254.7	248	351.4	-0.317428	0.411238
TraesCS1B03G0422000	1255.1	1327.1	1134.1	1084.7	1203.2	1149.6	-0.112507	0.245433
TraesCS1B03G0429800	753.3	716.3	688	715.9	695.6	705.5	-0.0274062	0.554668
TraesCS1B03G0438200	65.1	64.8	75.2	72.1	56.7	60.6	-0.114891	0.418243
TraesCS1B03G0438300	154.3	135.9	168.9	171.6	154.5	178.2	0.135474	0.278764
TraesCS1B03G0439800	4737.9	4462.2	4878.3	3959.4	4257.5	4115.9	-0.190983	0.0216108
TraesCS1B03G0442100	624.2	614.5	673.3	735.5	703.4	724.6	0.178285	0.0264037
TraesCS1B03G0442700	56.4	42.2	52.7	45.9	49.7	44.6	-0.109926	0.483479
TraesCS1B03G0446700	815.2	793.4	855.1	796.4	814.5	780.2	-0.0431521	0.322362
TraesCS1B03G0448700	1068.7	1179.2	1076.8	1261.6	1215.4	1212.9	0.150358	0.0582724
TraesCS1B03G0450000	587	563.3	521.1	513.4	490.2	484.3	-0.167779	0.0684795
TraesCS1B03G0455900	8978.2	9040.8	9590.6	8272.5	8566.2	9165	-0.0864531	0.182789
TraesCS1B03G0458600	2938.2	3014.6	3101.7	3114.3	3146.2	3094.6	0.0471181	0.158884
TraesCS1B03G0461100	744	807.7	850.5	818.7	847.5	815.6	0.0470306	0.48745
TraesCS1B03G0465500	208.8	227.6	202.2	172.8	189.4	204.4	-0.172582	0.115786
TraesCS1B03G0467300	3586.6	3537.5	3845.6	3384.3	3475.9	3375.7	-0.0998861	0.113061
TraesCS1B03G0473000	607.3	642.5	743.6	706	725.1	793.1	0.158055	0.200713
TraesCS1B03G0480800	490.7	571.4	493.3	411.1	447.2	440.8	-0.259773	0.0676106
TraesCS1B03G0482000	115.8	121.4	107.6	122.6	116.8	134.4	0.116507	0.218216
TraesCS1B03G0482300	5165.3	4894.5	4789.4	4605.3	4656.5	4732.7	-0.0855253	0.114533
TraesCS1B03G0485500	1005	1031.4	1055.2	877.1	1015.6	1041.3	-0.0754848	0.413519
TraesCS1B03G0485900	17890.6	17560.2	19130.3	16415.4	17241.3	16790.5	-0.113627	0.0835223
TraesCS1B03G0494800	6137.2	5957.3	6283.6	5711.8	5720.2	5951.9	-0.0802358	0.0561081
TraesCS1B03G0500700	279.3	328.5	309.3	317.2	276.5	281	-0.0682908	0.504156
TraesCS1B03G0502700	3668.8	3986	4177	4115	4617.3	4066.2	0.113305	0.236104
TraesCS1B03G0505700	3710.1	4107	4013.5	4148	4078.2	4311.3	0.0837265	0.181261
TraesCS1B03G0509100	26832.4	26332.9	24534	30944.8	26495.3	28282.8	0.141779	0.163992
TraesCS1B03G0517600	1217.1	1246.2	1258.8	1152.5	1154	1176	-0.0959935	0.00894199
TraesCS1B03G0518100	2051.9	2007.3	2065	1775.4	1792.5	1748	-0.204207	0.000385799
TraesCS1B03G0521200	21.8	19.3	19.8	22.2	20.1	24.5	0.133406	0.269485
TraesCS1B03G0532700	701	776.8	739.4	661.9	690.3	691.2	-0.117767	0.101819
TraesCS1B03G0533200	129.5	114.9	150.4	148.5	123.3	123.9	0.00328508	0.983042
TraesCS1B03G0534400	793.6	760	780.8	782.3	776.3	708.6	-0.0421401	0.452863
TraesCS1B03G0534500	329.5	272.7	319.7	283.5	273.1	280.8	-0.138693	0.247182
TraesCS1B03G0541300	631.8	690	575.9	639.2	671.6	642.9	0.041957	0.634799
TraesCS1B03G0542900	359.4	343.3	353.9	364.2	358.7	354.4	0.0279907	0.29247
TraesCS1B03G0546200	1336.2	1347.9	1567.2	1062.2	1294	1168.6	-0.270363	0.0747175
TraesCS1B03G0549000	487	524.6	563.8	485.1	469.1	502.9	-0.112618	0.210305
TraesCS1B03G0549800LC	9040	9012.6	9908.5	8666.3	9509.7	9331.3	-0.0236066	0.718472
TraesCS1B03G0552200	1526.6	1456.4	1439.3	1253.5	1319.8	1351.7	-0.172104	0.0137607
TraesCS1B03G0552400	3385.8	3392.1	3418.9	3299.5	3346.7	3408	-0.0203182	0.265991
TraesCS1B03G0559600	1375.6	1547.9	1373.7	1473.6	1460	1494.9	0.0434212	0.529284
TraesCS1B03G0560900	10190	10356.8	10912.9	9617.9	10149.3	10261.9	-0.0671437	0.18227
TraesCS1B03G0563100	1841.7	1962.8	2257.8	2591.3	2690.8	2378.3	0.337554	0.0293514
TraesCS1B03G0563500	54.3	49.5	61.3	74.9	54.4	60.9	0.204177	0.311014
TraesCS1B03G0564700	129.2	141.1	102.3	144.1	126.1	133.3	0.114941	0.477872
TraesCS1B03G0575500	1245.2	1112.8	868.2	856	938.9	905.1	-0.256876	0.250262
TraesCS1B03G0578000	31.5	37.2	52.8	44.9	44.8	42.7	0.123947	0.62655
TraesCS1B03G0581700	30.6	35.8	32.9	34.9	36.2	23.6	-0.0684293	0.747355
TraesCS1B03G0582300	37.6	36.5	48.8	48.5	43.1	43.5	0.136543	0.419335
TraesCS1B03G0583900	1043.4	1123.7	1200.9	1211.3	1218	1088.1	0.0626173	0.467447
TraesCS1B03G0584000	295.3	246.4	241.9	248	223.1	247.6	-0.124728	0.340194
TraesCS1B03G0584600	3886.8	4215.9	4262.2	4371.6	4301.1	4713.8	0.114528	0.122063
TraesCS1B03G0588300	261.1	276.4	269.4	307.8	275.2	304.8	0.137845	0.106719
TraesCS1B03G0591700	1300.3	1227.1	1413.6	1308.8	1209.7	1286.6	-0.0506274	0.51605
TraesCS1B03G0593000	153.8	137.5	141.3	171.3	146.7	147.8	0.106677	0.317123
TraesCS1B03G0593600	1341.9	1254.9	1119.7	1256.8	1182.6	1227	-0.0195804	0.825524
TraesCS1B03G0594300	37.7	27.2	43	28.8	32.9	22.1	-0.364673	0.234602
TraesCS1B03G0595600	179.5	192.8	171.8	157.2	165.3	139.7	-0.235355	0.0508837
TraesCS1B03G0603200	800.4	806	811.7	624.7	659	652.4	-0.32072	0.00218698
TraesCS1B03G0604800	16.1	17.9	23.1	25.3	27.5	24.1	0.429493	0.0694444
TraesCS1B03G0606600	271.7	253.4	196.3	203	226.3	205.1	-0.185407	0.32979
TraesCS1B03G0610300	3539.2	3898.6	4327.6	4385.3	4384.8	4410.7	0.163888	0.174088
TraesCS1B03G0610500	246.6	265	250.3	273.8	269	272.1	0.0970214	0.0801748
TraesCS1B03G0613900	145	137.6	90.9	106.7	100.6	91.2	-0.323377	0.275195
TraesCS1B03G0620100	846.9	820.1	906.2	747.9	792.9	747.8	-0.169098	0.043832
TraesCS1B03G0622300	522.4	651	573.4	427.6	513.4	459.9	-0.31836	0.0713484
TraesCS1B03G0622700	4786.6	5082.9	4796.6	4917.8	4705	5079.7	0.00357621	0.93765
TraesCS1B03G0623800	139.9	138.1	113.1	123.5	120	139.1	-0.0317007	0.801492
TraesCS1B03G0627800	1719.9	1840	1858	2158.6	2153.7	2047.5	0.231248	0.00562089
TraesCS1B03G0629500LC	425.2	394.7	444.8	404.7	389.3	414.7	-0.065339	0.337152
TraesCS1B03G0632100	15.2	18.9	20.7	19.9	23.3	23.2	0.277007	0.129627
TraesCS1B03G0632800	2474.6	3864.2	2183.9	4383.7	4522.8	4122.7	0.612366	0.0947584
TraesCS1B03G0636700	168.8	164.5	160.9	148.9	143.4	148.9	-0.163662	0.00440221
TraesCS1B03G0641800	499.9	460.1	518.7	486.1	491.8	501.5	0.000682794	0.99063
TraesCS1B03G0642600	3982.5	3747.6	3876.5	3862.7	4058.9	4031.6	0.0424515	0.276086
TraesCS1B03G0646900	21.2	18.1	30.3	31.8	33.8	31.2	0.47592	0.12591
TraesCS1B03G0650800	221.4	208.8	209.2	215.5	215.7	209.9	0.00383066	0.909276
TraesCS1B03G0652900	205.8	213.6	186.6	218.2	200.8	200.3	0.0313207	0.680914
TraesCS1B03G0654800	2235.6	2178.4	2101.1	2173.4	2078.8	2094.8	-0.0377125	0.318778
TraesCS1B03G0656500	142.9	143.5	149	159	143.3	152.1	0.0616214	0.298654
TraesCS1B03G0659900	35.9	40.1	47.2	49.4	46.8	46.1	0.207933	0.185954
TraesCS1B03G0661000	522.8	505.5	394.6	411.3	456.2	490.2	-0.0676695	0.668568
TraesCS1B03G0661500	7205.3	6841.8	7523	6697.6	6536.2	6789.8	-0.107331	0.106355
TraesCS1B03G0665100	247.2	215	235.2	249.6	223.3	240	0.0317134	0.693056
TraesCS1B03G0667100	520.2	563.9	482.2	532.3	575.5	627.3	0.147658	0.196774
TraesCS1B03G0671200	7035.6	7786.1	7086.2	8627.1	7023	9356.2	0.19084	0.269624
TraesCS1B03G0671400	674.2	639.7	682.6	551.1	612.1	562.2	-0.210542	0.0208588
TraesCS1B03G0673500	191.6	176.6	242.2	226.7	205.8	230.6	0.119471	0.478352
TraesCS1B03G0676600	15138.3	15001.5	16382.3	14438	14454.4	15112.6	-0.0802488	0.188047
TraesCS1B03G0678300	2333.9	2050.4	2587.2	2122.1	2333.7	2064.5	-0.0965308	0.453385
TraesCS1B03G0679300	696.7	781.8	761.4	793.6	892.4	725.9	0.106736	0.370781
TraesCS1B03G0680100	4307.8	4111.7	4560.6	3936.6	4038.9	4016.4	-0.114241	0.119759
TraesCS1B03G0680500	1842.7	1928.6	1796.1	2047.8	2083.8	1960.9	0.130031	0.0304885
TraesCS1B03G0685000	29.1	32.4	36.3	37.3	35.2	38.9	0.187843	0.148441
TraesCS1B03G0685800	177.4	214.9	177.9	145.1	172.1	183.7	-0.186945	0.243445
TraesCS1B03G0686700	273.4	272.8	300.6	287.9	296.2	273.2	0.0177789	0.774889
TraesCS1B03G0686800	495.4	452.8	564.1	500.7	497	569.1	0.0510767	0.675508
TraesCS1B03G0691400	1528.2	1638.8	1620.1	1626.7	1691.2	1491.7	0.00676497	0.918698
TraesCS1B03G0693300	383.3	373.1	388.7	343.6	365.5	362.3	-0.0959764	0.0479636
TraesCS1B03G0701500	13567.1	12751.8	13602	11749.7	12537.5	12045.8	-0.135864	0.0310035
TraesCS1B03G0706300	51.1	54.4	62.2	57.6	56.7	58.5	0.0432205	0.658478
TraesCS1B03G0707600	2859.8	2879.5	3058.3	2626.9	2708.2	2703.1	-0.130238	0.0415268
TraesCS1B03G0709800	3326.5	3491.8	3304	3466.8	3407.6	3501.6	0.0357132	0.29084
TraesCS1B03G0712000	417.4	459.5	446.7	494.9	496.9	474.1	0.147319	0.0416133
TraesCS1B03G0716900	357.6	350.6	376.5	435.5	395.9	434.2	0.222525	0.0241491
TraesCS1B03G0723300	258.4	287.6	317.8	319	335.4	338.5	0.200951	0.116514
TraesCS1B03G0725800	580.1	562.3	577	632.5	580.9	603.1	0.0792562	0.151705
TraesCS1B03G0729700	127.2	135.6	152.9	141.6	153.8	138.4	0.0614873	0.541955
TraesCS1B03G0731800	4129.4	3389.2	3617	3434.7	3486.5	3629.4	-0.0778542	0.470158
TraesCS1B03G0733000	3852	4545	5449.2	5521.2	5503.6	5807.3	0.281725	0.159242
TraesCS1B03G0734200	294.9	326.1	359.6	342.8	330.1	339.3	0.0457577	0.632313
TraesCS1B03G0737500	18.5	17.6	26.6	31.3	33.1	30.2	0.593375	0.0555155
TraesCS1B03G0741900	228.3	212.7	239.1	254	218.3	233	0.0524901	0.552877
TraesCS1B03G0750300	49.3	41.6	42.6	26.2	20.7	23.7	-0.9191	0.00330987
TraesCS1B03G0752200	2816.4	3525.1	2707.1	2635.2	2413.3	2637.2	-0.235518	0.212733
TraesCS1B03G0753200	16944	17369.7	17179.1	15564.8	15257.7	15748.1	-0.144951	0.00106362
TraesCS1B03G0753700	113.1	114.3	109.2	140.1	129.4	128.4	0.241371	0.0199682
TraesCS1B03G0756000	1778.9	1763.2	1778.8	1765.2	1636.8	1734.1	-0.050997	0.250904
TraesCS1B03G0756100	552.1	521.1	621	633.9	628.2	620	0.151739	0.165697
TraesCS1B03G0758600	1356.6	1359.4	1321.6	1422.6	1456.9	1442.5	0.0982011	0.00430043
TraesCS1B03G0758900	898.9	1012.5	892.8	1009.7	999.9	1037.3	0.119753	0.165548
TraesCS1B03G0760600	939.9	832.4	1025.1	725.5	813	773.8	-0.274758	0.0837098
TraesCS1B03G0761000	3786.6	3303.5	3509.9	2524.4	2585.3	2645.2	-0.450884	0.0164879
TraesCS1B03G0761100	5046.4	3853.9	3799.2	2813.1	2973	2883.1	-0.550801	0.0789536
TraesCS1B03G0762200	888.7	817.8	929.8	678.6	676.6	743.3	-0.329156	0.0141778
TraesCS1B03G0763400	66	78.4	62.7	77.9	72.4	84.9	0.183561	0.198312
TraesCS1B03G0764600	1913.4	1733.2	1808.7	1371.4	1422.3	1433.3	-0.368024	0.00909672
TraesCS1B03G0769100	728.3	904.1	634.2	844.6	733.4	807.7	0.0738828	0.677983
TraesCS1B03G0771000	411.3	403.4	415.9	427.4	420.1	425.4	0.0487572	0.0398806
TraesCS1B03G0772400	1211.8	1209.4	1254.2	1206.5	1180.1	1241.6	-0.0186473	0.532913
TraesCS1B03G0779200	460	496.3	495.3	432.5	465.8	440.9	-0.116273	0.0758322
TraesCS1B03G0783000	324.6	309.4	353.9	331.2	338.6	340.2	0.0319184	0.632446
TraesCS1B03G0783400	199	193.2	204.4	181.7	198.8	209	-0.0172722	0.803164
TraesCS1B03G0788100	44.6	45.7	46.4	55.2	48.3	42.3	0.0929775	0.502061
TraesCS1B03G0788800	47765.2	43841	46215.8	30592.2	29559.3	19664.8	-0.788051	0.0222327
TraesCS1B03G0794700	489.7	460.1	499.4	512.8	483.9	485.4	0.0323861	0.509755
TraesCS1B03G0798800	209.1	191.8	193.7	217.6	189.9	191.9	0.0115996	0.887326
TraesCS1B03G0799200	54.1	57	59	53.6	53.9	55.5	-0.0615112	0.232826
TraesCS1B03G0809600	1168.5	1174.3	1067.6	1338.1	1369.4	1326.7	0.242342	0.01717
TraesCS1B03G0810100	367.8	344.5	353.3	324.1	310.2	327	-0.148607	0.017442
TraesCS1B03G0812300	9413	10170.4	9076.7	10966.3	11950.3	11611.8	0.26874	0.0110402
TraesCS1B03G0814000	380.1	430.9	368.9	552.6	445	457.1	0.302057	0.0964933
TraesCS1B03G0815700	1178.6	1136.2	1144.1	1185.6	1135	1127.7	-0.00442801	0.882964
TraesCS1B03G0816900	6137	6375.9	6203.2	6188.4	6828.3	6259.2	0.0425184	0.460467
TraesCS1B03G0819300	56.8	41.2	55.2	40.8	51.5	49	-0.116655	0.5448
TraesCS1B03G0827100	3531.8	3355.8	3583.6	2996.7	3281.6	3226	-0.139775	0.046986
TraesCS1B03G0835000	335.2	361.3	287.7	286.4	303.8	276.9	-0.182753	0.204243
TraesCS1B03G0837900	3653.3	3801.4	3874.2	3774.9	3728.4	3690.7	-0.0172821	0.570575
TraesCS1B03G0842600	125.2	113.3	122.1	111.9	115.5	110.8	-0.0925227	0.160037
TraesCS1B03G0851000	29583.7	28158.3	30491.9	21815.6	23720.8	23593.8	-0.352017	0.00233393
TraesCS1B03G0858100LC	41.2	34.7	26.3	33.4	31.3	28.8	-0.128357	0.577014
TraesCS1B03G0858500	689.2	610.8	667.4	751	696.8	717.8	0.138476	0.0882106
TraesCS1B03G0859000	134	108.1	115.1	156.6	126.4	142.9	0.253783	0.122129
TraesCS1B03G0859600	65.1	50.8	61.6	51.6	54.5	41.6	-0.265149	0.16332
TraesCS1B03G0864700	601.7	593.7	611.3	538.2	566.2	552	-0.125306	0.0100187
TraesCS1B03G0869000	989.5	1096.1	1185.3	1149.7	1153	1136.3	0.0723015	0.426634
TraesCS1B03G0869200	302.7	293.8	312.9	340.3	310.8	331.1	0.111102	0.0902282
TraesCS1B03G0870200	2528.6	2939.3	2863.5	2457.9	2518.4	2211.3	-0.213049	0.0777182
TraesCS1B03G0870700LC	95.4	177.3	78.6	245.3	322.5	237.3	1.19646	0.0212425
TraesCS1B03G0874300	266.8	278.5	177.2	168.3	178.1	177.4	-0.463982	0.173128
TraesCS1B03G0882400	826.8	775	712.9	1174.4	1036.6	1115.8	0.52331	0.00323345
TraesCS1B03G0885100	13477.5	13452.1	14138.7	12035.5	13017.8	13349.5	-0.0968137	0.140233
TraesCS1B03G0892400	7977.2	9845.9	7547.8	10339.5	10157.3	9675	0.250026	0.143143
TraesCS1B03G0893400	146.6	143.5	154.4	163.4	157.5	144.4	0.0659778	0.358842
TraesCS1B03G0898400	464	438.6	363.9	567	376.1	539.9	0.227672	0.360041
TraesCS1B03G0912500	298.3	299.3	297	272.5	267.4	286.8	-0.113879	0.0581961
TraesCS1B03G0913000	139.5	154.6	122.9	133.6	131.1	138.3	-0.0492675	0.664393
TraesCS1B03G0913300	3726.2	3823.2	4246.1	3982.9	3986.8	4117.1	0.0351958	0.609995
TraesCS1B03G0916100	411.1	419.4	475.7	526.8	530.8	492.5	0.246985	0.0361476
TraesCS1B03G0918000	923.8	927.9	845.1	843.7	874.2	883.7	-0.0518494	0.366977
TraesCS1B03G0920200	837	935.6	1065.2	1253.6	1202	1178.8	0.356944	0.0451852
TraesCS1B03G0920800	5061.1	5005.7	4907.3	5064.4	5163.1	5194.6	0.0425299	0.0677317
TraesCS1B03G0926300	473.2	443.6	496.6	382	463.5	429.9	-0.14822	0.189691
TraesCS1B03G0929200	38.2	39.9	19	27.6	33.5	32.4	-0.0545049	0.87685
TraesCS1B03G0934600	3306.6	3249.1	3263.8	3447.9	3299	3544.5	0.0677178	0.152143
TraesCS1B03G0934700	6700.9	6462.9	6777.5	5567.2	5970.3	6012.5	-0.184288	0.0131611
TraesCS1B03G0934900	3180.9	3437.1	3168.2	3326.5	3421.7	3362.4	0.0470479	0.342828
TraesCS1B03G0940700LC	294.6	313.4	351.1	299.3	307.7	316.2	-0.055038	0.551601
TraesCS1B03G0947200	767.2	901.8	660.9	1049.8	901.2	996.2	0.339077	0.0785126
TraesCS1B03G0947900	402.3	403.1	410.9	443	438.1	455.7	0.136285	0.00641536
TraesCS1B03G0950100	760.7	873.6	972.3	831.7	876.6	916.1	0.00981842	0.934602
TraesCS1B03G0950200	644	532.6	628.1	517.6	523.5	531	-0.199066	0.154054
TraesCS1B03G0956500	96	80.1	101.5	92	107.3	91.2	0.0655306	0.632104
TraesCS1B03G0959800	570.4	610.1	568.5	655.7	617.3	653.7	0.139602	0.0327834
TraesCS1B03G0960200	831.9	818.5	776.6	831.2	809.5	877.6	0.0532761	0.310317
TraesCS1B03G0960800	93.2	109.3	133.1	112.6	115.1	129.7	0.0907969	0.611269
TraesCS1B03G0962600	9858.3	10194.9	9529.4	10660.3	10602.6	10732.2	0.113102	0.0480069
TraesCS1B03G0963300	1640.3	1692.2	1689	1683.6	1787.5	1548.7	-0.000488499	0.994299
TraesCS1B03G0966800LC	401	327	388.7	426.4	407	375.7	0.114692	0.331279
TraesCS1B03G0967200	623.6	590.3	651.5	602.9	553.2	651	-0.0458087	0.596571
TraesCS1B03G0967900	786.9	682.4	655.7	796.6	639.7	745.6	0.0381221	0.772176
TraesCS1B03G0971600	4251.3	4800.1	4797.9	5457.5	5604.7	5253	0.236404	0.0270122
TraesCS1B03G0974400	4926.9	5280.9	5001.3	5279.9	5297.1	5348	0.0663586	0.152978
TraesCS1B03G0974500	485.8	661.1	499.2	619.1	732.1	622	0.261485	0.192399
TraesCS1B03G0976400	1814.1	1451.6	738.1	611.6	741.7	545.8	-1.07605	0.152698
TraesCS1B03G0982800	3761.4	4029.8	4359.7	4368.2	4561.5	4479	0.142106	0.125618
TraesCS1B03G0984800	36.8	35.9	30.3	37.8	34.8	35.8	0.0737204	0.481551
TraesCS1B03G0987400	5195	4875.4	5539.3	4059.2	4646.3	4368.3	-0.255764	0.0305166
TraesCS1B03G0988300	1488.2	1491.2	1454	1549.4	1506.1	1577	0.0633774	0.0638014
TraesCS1B03G0989400	39.6	32.1	29.8	24	25.3	24.7	-0.455883	0.0880142
TraesCS1B03G0994700	73264.4	74439.8	74349.6	68767.9	66238.9	67243.6	-0.134767	0.00416179
TraesCS1B03G1001800	2929.3	3001.1	2841.8	2364.9	2642.4	2635.9	-0.198762	0.03578
TraesCS1B03G1002100	199.3	259.1	214	247.7	270.7	286.3	0.259131	0.119419
TraesCS1B03G1002400	827.5	710.3	870.4	822.7	788.4	787.7	-0.00564233	0.954492
TraesCS1B03G1004700	347.3	380.2	376.3	408.8	375.4	389.1	0.0880932	0.17848
TraesCS1B03G1006100	2861.7	3162.4	3060.5	3259.4	3185.2	3324.7	0.104832	0.106424
TraesCS1B03G1006300	1749.7	1949.9	1870.4	1946.4	2104.1	1981.2	0.114887	0.113202
TraesCS1B03G1006500	240.2	237.5	260.7	248.4	248.8	264.6	0.0450097	0.442141
TraesCS1B03G1013800	32.3	33.9	34.8	34	28.4	33.7	-0.071747	0.473567
TraesCS1B03G1014800	100	81.3	74.6	91.5	89.2	87.7	0.0688045	0.639881
TraesCS1B03G1017900	6795.2	6633.4	6338.2	6480.7	6635	6844.2	0.0140252	0.725622
TraesCS1B03G1018500	2387.6	2436.9	2413.4	2475.8	2479.1	2442.4	0.0314276	0.0469468
TraesCS1B03G1018800	116.1	109.3	119.7	90.1	104.5	91	-0.273018	0.0300858
TraesCS1B03G1018900	1891.7	1733.3	2091.4	1790	1973.8	1881.5	-0.0180566	0.851763
TraesCS1B03G1024600	40797.9	47335.2	51363.3	38541.1	37216.1	24530.3	-0.476086	0.0817175
TraesCS1B03G1026900	9718.4	10249.9	10031	9820.2	9776.2	10006.3	-0.0192001	0.496154
TraesCS1B03G1027100	416	354.1	416.3	374.1	368.8	364.4	-0.0995444	0.329977
TraesCS1B03G1029400	7789.3	7818.9	8158.8	6084.2	6562.5	6140	-0.339248	0.00125287
TraesCS1B03G1031700	2537.2	2761.1	2985.5	2463.3	2584.2	2401.2	-0.153304	0.152398
TraesCS1B03G1032500	16858.1	16964.6	20239.3	14435.2	15487.1	13364	-0.320704	0.0631417
TraesCS1B03G1035500	739.9	725.5	757.2	829.6	781.1	798.4	0.116246	0.0278111
TraesCS1B03G1036500	1463.7	1803	1395.7	1297	1499.4	1346.6	-0.170397	0.30708
TraesCS1B03G1036600	608.4	851.9	1010.4	1054.3	1029.2	735.7	0.190366	0.496801
TraesCS1B03G1037600	651.3	521.6	579.6	468.1	465.9	493.4	-0.296025	0.0947988
TraesCS1B03G1038000	487.9	449	472.9	1461.1	1592	1269.8	1.61651	0.00841382
TraesCS1B03G1038100	410	430.2	394.9	513.1	518.5	489.7	0.300677	0.00229622
TraesCS1B03G1038800	265	248.3	261.1	267.7	264.3	297.5	0.099163	0.218234
TraesCS1B03G1039100	159.5	168.7	146.8	163.4	165.3	183.4	0.108498	0.24122
TraesCS1B03G1039900	5059.8	5799	5782.8	4676	4855.7	4954.1	-0.200155	0.0861107
TraesCS1B03G1040000	2234	2234	2056.7	2152	2104.3	2198.4	-0.0155615	0.745048
TraesCS1B03G1040500	1788.3	1924.1	1751.4	1896.4	1796	1827.2	0.014659	0.777001
TraesCS1B03G1040700	259.4	298.3	275.6	258.3	298	252.2	-0.0435882	0.675464
TraesCS1B03G1043800	3939.3	3679.6	3879.2	3869.6	3848.1	3770.8	-0.00120504	0.97238
TraesCS1B03G1050600	1128.2	1170.2	870	622.5	770.9	545.7	-0.708367	0.0279712
TraesCS1B03G1051000	3671.2	3322.8	3571.1	3475.2	3291.9	3561.7	-0.0326338	0.580945
TraesCS1B03G1051200	95.6	69.6	116	111.9	93.8	98.8	0.114846	0.633505
TraesCS1B03G1053700	231.2	248.6	276.4	433.4	398.8	434.7	0.744463	0.000686877
TraesCS1B03G1061800	361	371.9	360.7	425.3	404.5	443.3	0.219261	0.0242618
TraesCS1B03G1064400	30.3	33	34.6	32.2	35	36.8	0.0872028	0.330099
TraesCS1B03G1066800	319.4	309	414.3	685.2	650.4	553.7	0.857528	0.00587338
TraesCS1B03G1071300	2515	2668.9	3029.2	2624.9	2762.9	2753.9	-0.0125968	0.892782
TraesCS1B03G1071700	218.4	216.4	210.1	260.4	260.6	218.7	0.197865	0.147547
TraesCS1B03G1080900	461.3	434.5	516.6	378.6	397.1	327.3	-0.356716	0.0329835
TraesCS1B03G1085700	783.5	705.3	820.9	552.5	610.4	621.7	-0.372105	0.0176156
TraesCS1B03G1087100	1311	1119.3	1366.2	1207.7	1210.7	1298.8	-0.0304537	0.767246
TraesCS1B03G1089000LC	38.9	39.4	51	57.2	68.8	46.2	0.413363	0.149291
TraesCS1B03G1099700	5747.7	6244.6	6762.6	7111.7	6543.3	7499	0.173663	0.118799
TraesCS1B03G1102700	109.8	101.2	110.2	94.4	118	104.3	-0.020355	0.854479
TraesCS1B03G1106900	567.4	581.1	580	601.4	623.4	643.9	0.112514	0.0495279
TraesCS1B03G1114400	6180.9	5898.9	9329.7	7107.6	5964.6	7653.6	-0.0468233	0.863141
TraesCS1B03G1119000	317.7	346.1	428.8	462.8	470.6	520.9	0.41256	0.0481407
TraesCS1B03G1123100	38457.5	45900.8	41648.3	37469.5	34811	31994.3	-0.273109	0.0588002
TraesCS1B03G1123500	782.9	834.5	732.3	832.2	762.7	818.1	0.0383513	0.595562
TraesCS1B03G1123800	269.7	264.9	368	264.2	259.5	256.3	-0.210613	0.347792
TraesCS1B03G1128800	206.1	210.1	241.6	235.7	235.8	268.8	0.170461	0.155335
TraesCS1B03G1131700	125.2	133.8	68.5	104.6	124.3	75.7	-0.104579	0.776092
TraesCS1B03G1137100	26.2	26.6	40.9	39.8	36.3	36.5	0.265086	0.32135
TraesCS1B03G1140000	1464.1	1283.4	1485.5	1418.6	1387.9	1488.6	0.0210112	0.789816
TraesCS1B03G1144000	675.8	640.7	739	580.8	572.6	585.6	-0.241231	0.0645754
TraesCS1B03G1148100	1850	1858.2	1917.3	1703.8	1832.3	1804.5	-0.0749795	0.119586
TraesCS1B03G1150400	688.2	990.7	688.1	872.6	1009.3	796.5	0.178312	0.439713
TraesCS1B03G1153400	3408.4	3308.1	3312.9	2741.2	2890.9	3001	-0.216285	0.0139857
TraesCS1B03G1153700	330.6	354.2	446.5	422.9	398.2	439.5	0.156129	0.348367
TraesCS1B03G1155400	2458.6	2390.5	2462.8	2634.5	2554.5	2459.5	0.0649305	0.143405
TraesCS1B03G1157600	12349.2	13011.6	13171.9	12036.7	13245.9	12341.9	-0.0344109	0.535188
TraesCS1B03G1160400	2536.2	2752.4	2952.8	3120.6	2967	2965.8	0.13557	0.140147
TraesCS1B03G1165300	193.7	165.3	195.9	228.7	227.9	193.6	0.228656	0.106544
TraesCS1B03G1165500	1869.8	1775	1758	1899.1	1695.6	1862.9	0.0145594	0.814708
TraesCS1B03G1166600	3561.8	4303.9	3486.2	3901.6	4594.9	4175.8	0.158745	0.25696
TraesCS1B03G1168500	47.4	43.7	36.1	41.5	37.3	39.9	-0.0997787	0.492174
TraesCS1B03G1168900	8577.2	8681.8	9553.4	8339.1	8799.1	8923.5	-0.0409692	0.530888
TraesCS1B03G1170600	363.8	297	367.6	320.8	334.5	354.8	-0.0259034	0.82422
TraesCS1B03G1172600	3459	3374.7	3321.4	3070.5	3345.1	3380.1	-0.051984	0.349311
TraesCS1B03G1177500	1063.5	1066.9	865.5	1295.5	1080.7	1078.5	0.205571	0.194218
TraesCS1B03G1178900	47.9	33.9	49	65.4	43.4	64.1	0.402575	0.188486
TraesCS1B03G1179000	210.5	248.9	203.2	251.1	232.5	226.4	0.0996808	0.395804
TraesCS1B03G1182900	1621.1	1649.5	1716.8	1206.3	1422.9	1388.6	-0.311882	0.0267408
TraesCS1B03G1187100	37.9	32.5	41.1	34.9	36.7	28.4	-0.157044	0.34183
TraesCS1B03G1187400	3834.3	3764.8	3927.7	3846.1	3871.8	4049	0.0297422	0.374695
TraesCS1B03G1188000	15007.4	15248.2	14891.5	15082.5	15185.1	15442.2	0.0178702	0.279144
TraesCS1B03G1192100	463	467.4	487.7	635.4	459.3	494.1	0.163978	0.401607
TraesCS1B03G1200600	1160.5	1009.4	1089.5	971.2	953.2	976.2	-0.168255	0.107866
TraesCS1B03G1205900	38.2	33.4	35.1	30.7	22.4	31.9	-0.328025	0.121011
TraesCS1B03G1206000	12791.6	14462.6	13850.7	17350.7	15849.4	18820.8	0.339781	0.0314766
TraesCS1B03G1209500	1214.2	1677.6	1212.2	1834.3	1784.9	1658.3	0.362824	0.115645
TraesCS1B03G1210400	403.8	356.1	389.4	314.4	355.5	289.6	-0.260401	0.0620915
TraesCS1B03G1211700	38	35.2	41.7	38.5	28.5	32.9	-0.201822	0.232191
TraesCS1B03G1214000LC	658.1	692.7	638.1	693.7	659.9	674.1	0.0278735	0.534804
TraesCS1B03G1218900	32.3	34.9	52.3	49.5	48.4	58.2	0.38546	0.182294
TraesCS1B03G1221300	131.6	162.2	137	271.5	188.5	235.6	0.69124	0.0519039
TraesCS1B03G1225100LC	82.9	77.3	96.7	68.5	82.5	93.1	-0.0737346	0.666732
TraesCS1B03G1225400LC	571.7	582.7	678.4	592.3	555	589.3	-0.0777839	0.449885
TraesCS1B03G1229900	746.9	858.6	794.8	817.6	827.8	769.8	0.00892793	0.901325
TraesCS1B03G1230100LC	2966.7	3248.4	3188	3210.7	3586.9	2820.2	0.0325705	0.785581
TraesCS1B03G1230500	923.9	1288.9	1319.9	1503.3	1411.4	1559.2	0.340762	0.120862
TraesCS1B03G1232000	1999	1895.1	2069.3	1828.5	1690.5	1951.2	-0.124542	0.15434
TraesCS1B03G1232600LC	25.9	17.4	29	22.3	21.1	20	-0.189513	0.483925
TraesCS1B03G1235100	3775.9	3418.4	4023.5	3150.1	3324.8	3217.6	-0.210849	0.0915965
TraesCS1B03G1238200	309.7	301.7	314	344.8	306.5	365.5	0.135887	0.216449
TraesCS1B03G1238700	198.3	179.1	176.4	216.3	171	174.9	0.0217184	0.873116
TraesCS1B03G1241400	1938.3	1846.2	1678	1933.1	1871.2	1843.4	0.0481021	0.510419
TraesCS1B03G1251400	112.5	105.7	110.2	131.5	108.1	112.2	0.0993014	0.394222
TraesCS1B03G1252000	2337	2216.1	2617.1	2327.5	2371	2412.2	-0.0120218	0.884054
TraesCS1B03G1252100	977.5	943.9	1098.8	927.7	988.6	1017	-0.0421195	0.626827
TraesCS1B03G1261400LC	1883.3	3108.7	1890.7	3565.7	3701.7	3178.6	0.601904	0.0854797
TraesCS1B03G1263500	1047.4	1003.1	1064.5	897.4	947.3	824.6	-0.222771	0.0343145
TraesCS1B03G1265300	126.2	121.2	145.9	123.9	129	124.7	-0.0587714	0.562018
TraesCS1B03G1268300	146.9	158.3	181.7	180.1	199.9	179.3	0.199997	0.131422
TraesCS1B03G1270900LC	90.2	86.5	119.2	83.9	68.5	66.2	-0.436816	0.113739
TraesCS1B03G1273900	442.9	405.7	436.7	423.2	436.1	449.3	0.025919	0.606965
TraesCS1B03G1276600	418.2	485.7	559.3	436.5	505.5	503.7	-0.0173588	0.908073
TraesCS1B03G1278900	80.6	52.2	60.3	84.3	70	80.1	0.279624	0.242823
TraesCS1B03G1279700	6060.4	6884.8	5536.2	8711.6	7973.6	7533.9	0.390071	0.0221174
TraesCS1B03G1281400	1343.3	1299.9	1361.9	983	1171.7	1140.6	-0.281428	0.0454188
TraesCS1B03G1281700	2142.3	1956.5	1941.3	1903.2	1884.8	2029	-0.0542971	0.405113
TraesCS1B03G1282000LC	31360	23997.8	32272.6	20100.3	22479.7	21218.7	-0.457904	0.0852076
TraesCS1B03G1282400	7182.6	6922.1	8459.5	6964.9	7214	7271.6	-0.0730244	0.518351
TraesCS1B03G1282500	151.1	155.5	183.6	188.3	155.6	157.9	0.033742	0.804902
TraesCS1D03G0000100	163.4	191.6	153	208.2	217.6	226.2	0.360043	0.0366245
TraesCS1D03G0000400	1352.9	1358.9	1613.6	1519.1	1592.8	1195.5	-0.00601625	0.970063
TraesCS1D03G0000600	53.4	52.9	51.2	57.1	49.4	58.7	0.0688619	0.467832
TraesCS1D03G0001800	160.8	131.2	129.1	147.3	127.3	139.2	-0.0252292	0.84877
TraesCS1D03G0008200	448.4	464.1	451.5	407.9	413.7	368.2	-0.197125	0.0441028
TraesCS1D03G0008400	5376.5	4647.8	6056.5	3678.4	3842	3300.1	-0.571572	0.0359684
TraesCS1D03G0010900	2034.8	1745.3	1778.1	1935.8	2022.9	1999.1	0.100162	0.280235
TraesCS1D03G0015900	153.4	171.6	175.5	186.2	167.8	177.3	0.0861566	0.30392
TraesCS1D03G0016000	213.1	187	199.7	182.3	182.3	206.7	-0.070233	0.440104
TraesCS1D03G0016100	1058.4	1054.9	1203.7	1272.7	1191.9	1647.2	0.309891	0.191412
TraesCS1D03G0022000	2425.8	2540.1	2390.9	2249.5	2330.5	2468.3	-0.061803	0.265901
TraesCS1D03G0024600	4765.1	4953.9	4923.9	5411.5	5091.8	5005.6	0.0828951	0.129612
TraesCS1D03G0025100	297.4	301.7	264.3	1062.4	1465.1	860.4	1.97229	0.0412952
TraesCS1D03G0027500	27.9	22.3	26	23.2	20.2	18.1	-0.309205	0.0918511
TraesCS1D03G0027700	719.2	907.7	771.5	1083.3	1012.1	715.9	0.229165	0.355207
TraesCS1D03G0036100	190.9	173.5	161.2	159.2	161.1	158.9	-0.133337	0.213841
TraesCS1D03G0043100LC	55.6	56.3	63.4	67.6	66.9	62	0.164703	0.0888308
TraesCS1D03G0046000	237.3	207.2	236.4	230.9	233.3	223.5	0.0143364	0.843729
TraesCS1D03G0046400	1456.8	1224.5	1540.3	1477.8	1382.7	1541.6	0.060402	0.608488
TraesCS1D03G0046600	63.8	41.1	57.5	48.7	42.7	37.3	-0.33554	0.235398
TraesCS1D03G0049900	177.9	164.3	176	159.9	152.5	169.9	-0.103578	0.145844
TraesCS1D03G0055200	4081.3	4226.5	4294.4	4002.7	4324.6	3957.9	-0.0367543	0.47884
TraesCS1D03G0066100	1115.4	812.3	1550.8	1238.1	1045.4	1357.7	0.0659487	0.832349
TraesCS1D03G0079900LC	119.2	107.9	117.4	122.1	111.1	102.5	-0.0373314	0.686981
TraesCS1D03G0082800	44.3	56	46.1	41.7	44.8	33.5	-0.286881	0.151061
TraesCS1D03G0082900	299.6	262.1	262.8	275.2	263.9	273.8	-0.0204416	0.788841
TraesCS1D03G0083800	619.7	645.9	711.3	773.5	788.4	799.6	0.256464	0.0344987
TraesCS1D03G0083900	1084.3	1189.8	1054.1	1148.8	1102.9	1157.4	0.0346488	0.592136
TraesCS1D03G0084000	91.7	93.4	106.2	98.3	91.6	90	-0.0575942	0.518461
TraesCS1D03G0093300	3768.7	3828.9	3900	4013.3	3916.5	3952.3	0.0474571	0.0583531
TraesCS1D03G0096400	8106.7	6733.7	7066.6	8529.2	7160.2	7882.7	0.105688	0.387021
TraesCS1D03G0100100	5670.5	5868.7	6257	6171.2	6133.9	6260.1	0.0610316	0.272862
TraesCS1D03G0100400	107.7	89.2	106	110.5	100.5	102.6	0.050084	0.628647
TraesCS1D03G0103800	22.1	19.4	20.9	20.8	21.4	21.9	0.0387783	0.555571
TraesCS1D03G0111200	46.3	46.1	41.5	35.8	39.5	38.9	-0.229593	0.0317819
TraesCS1D03G0113900	932.8	848.2	914.9	800.3	837.3	864.7	-0.107512	0.119005
TraesCS1D03G0118100	760.8	690.1	659.2	666.8	656.1	657.6	-0.0914467	0.286697
TraesCS1D03G0118300	2110.1	1885.5	1872.1	1728.1	1716.4	1767	-0.171096	0.100055
TraesCS1D03G0119200	813.4	702.7	733.4	590.6	640	614.5	-0.285905	0.0390669
TraesCS1D03G0122200	502.8	382	503.4	430.1	469	406.7	-0.0882815	0.582098
TraesCS1D03G0128200	300.7	240.6	285.3	230.1	238.3	239	-0.224663	0.155261
TraesCS1D03G0128800	632.1	613.5	606.3	636.6	588.8	620.5	-0.0046818	0.908235
TraesCS1D03G0133500	101.9	118.6	143	132.7	135.5	104.2	0.0348977	0.858431
TraesCS1D03G0133600	729.5	305.5	403.8	294	289	293.5	-0.71504	0.281041
TraesCS1D03G0133900	706.4	509.9	715.9	611.3	643	733.4	0.0408556	0.823976
TraesCS1D03G0134700	731.9	372.3	614	889.2	729.1	1243	0.735773	0.116927
TraesCS1D03G0140200	114.4	88.2	107	113.4	99.1	103.3	0.0286057	0.830506
TraesCS1D03G0149900	338.5	315.9	316	270.9	316	319.2	-0.0989093	0.306966
TraesCS1D03G0151500	599.9	570.9	563	545.4	583.8	560.9	-0.0368289	0.409245
TraesCS1D03G0155800	119.9	131.4	141.3	107.7	135.5	131.5	-0.0673242	0.608351
TraesCS1D03G0160400LC	4625.5	6785.7	4507.8	7985.6	7907.2	6710.2	0.505765	0.0749757
TraesCS1D03G0165600	3204.1	2929.1	3351.1	2778.5	2898.4	2906.8	-0.143942	0.124731
TraesCS1D03G0170600	341	371	393.6	428.8	486.1	401.5	0.251768	0.0873393
TraesCS1D03G0178400	1134.9	1085.7	1235.7	1083.1	997.9	1041.1	-0.146712	0.110917
TraesCS1D03G0179100	196.4	189	225.7	226.3	195.9	193.6	0.0110534	0.923794
TraesCS1D03G0184100	95.9	106.2	94.4	126.6	118.4	116.2	0.284766	0.0121259
TraesCS1D03G0187000	124.8	83.7	125.3	82.7	80	101.4	-0.3379	0.230065
TraesCS1D03G0189600	1352.4	1369.7	1328.7	1397.6	1349.8	1269.8	-0.0120166	0.797547
TraesCS1D03G0195300	4027.8	3335.7	3619.4	3232.2	3340.2	3407	-0.138234	0.233702
TraesCS1D03G0199500	241.2	192.3	280	180.1	216.6	178.6	-0.310599	0.204356
TraesCS1D03G0200400	1634.2	1766.3	1662.2	1966.5	1957.7	1972.5	0.220001	0.0193053
TraesCS1D03G0203900	1014.1	1013.2	1071.1	971.9	939.2	970.1	-0.104854	0.042925
TraesCS1D03G0204500	459.7	465.1	433.8	453	458.4	482.4	0.0369028	0.425366
TraesCS1D03G0206700	445.9	451.9	457.3	417.8	399.4	388.4	-0.168648	0.0180137
TraesCS1D03G0207300	913.7	934.8	944.2	1015.1	941.2	1033.1	0.0981953	0.134738
TraesCS1D03G0212300	422.4	443.7	402.4	413.1	420.6	441.2	0.00726057	0.891551
TraesCS1D03G0212500	344.9	297.8	341.2	238.9	274.8	293.9	-0.284871	0.0567081
TraesCS1D03G0215900	2694	2633.1	2291.7	2778.8	2779.9	2501.3	0.0812161	0.402769
TraesCS1D03G0220100	3966.2	3855.4	4151.1	3724.3	3811	3831	-0.0749858	0.131238
TraesCS1D03G0228100	796.3	794.6	788.2	771.9	762.9	756.8	-0.0540607	0.00891713
TraesCS1D03G0231100	17216.3	17697.5	18143.1	16027.4	16891.6	17662.1	-0.068942	0.221061
TraesCS1D03G0234200	19047.8	19191.6	19443.1	14895.5	16459.3	15329.6	-0.305193	0.0119592
TraesCS1D03G0235200	460.1	405.4	387.6	421.9	384.1	412.6	-0.0402769	0.671897
TraesCS1D03G0237300	1021.4	1094.7	996.4	1217.1	1096.5	1209.8	0.178894	0.0530261
TraesCS1D03G0237400	15302.7	14959.1	15407	14546.1	14695.9	14515.1	-0.0616918	0.0285061
TraesCS1D03G0241700	1893.5	1904.4	1879	2149.3	2084.7	2100.9	0.158219	0.00351009
TraesCS1D03G0243100	1338.3	1405.6	1365.4	1431.6	1433.5	1463.3	0.0749412	0.0449337
TraesCS1D03G0246500	1820.2	1791.6	1953.6	1928.6	1856.9	1975	0.0497087	0.350706
TraesCS1D03G0248800	42.5	37.7	43	49.2	44.7	41.5	0.136225	0.225143
TraesCS1D03G0249200	785.8	667.2	855.3	697.9	668.5	706.6	-0.155111	0.287608
TraesCS1D03G0250200	13287.9	13875	11962.5	12533	13121.1	12569	-0.0336607	0.656072
TraesCS1D03G0251200	480.5	468.7	476.1	402.9	451.4	429.9	-0.150396	0.0711062
TraesCS1D03G0253200	55	53.9	60.7	66.2	69.5	72.2	0.293754	0.01033
TraesCS1D03G0253400	721.9	774.8	755.6	624.9	648.9	665.3	-0.216012	0.00702711
TraesCS1D03G0256700	675.5	711.5	721.6	668.2	732.1	689.9	-0.0126445	0.807199
TraesCS1D03G0257000	501.9	574.7	574.3	709.5	653.6	664.7	0.296663	0.0165786
TraesCS1D03G0258400	125.5	119.3	141.1	138	138.8	122.5	0.049246	0.623251
TraesCS1D03G0261100	2837.8	2886.5	2905.4	2777.9	3654.3	3011.3	0.130011	0.409389
TraesCS1D03G0264000	110.8	123.5	123.8	127.2	116.7	132.2	0.0707538	0.392464
TraesCS1D03G0267800	1394.9	1370.6	1311.8	1250.7	1260.1	1291.1	-0.100894	0.0462566
TraesCS1D03G0269500	147	154.2	185.4	197.4	201.2	168.5	0.220867	0.16318
TraesCS1D03G0270300	87.3	85.1	111.8	86	91.8	86.6	-0.104184	0.523663
TraesCS1D03G0270500	735.8	878	897.3	1105.1	877	1096.4	0.293908	0.113619
TraesCS1D03G0270700	22303.9	20593.7	18678.7	17245	20141.3	21639.4	-0.0610319	0.636844
TraesCS1D03G0279400LC	29.8	24.7	31	30.8	32.8	25.1	0.0530097	0.741353
TraesCS1D03G0279800	585.9	642.7	605.4	623.4	641.2	670	0.0770417	0.196604
TraesCS1D03G0286700	75.8	78.5	79.1	68.7	83.3	76.6	-0.0299792	0.744455
TraesCS1D03G0287300	942.3	975.5	935.3	878.7	934	916	-0.0643165	0.11769
TraesCS1D03G0287900	1496.3	1546.4	1633.6	1572.6	1627.2	1521.9	0.0139389	0.779694
TraesCS1D03G0297100	5278.5	5929.9	5716.3	5906.2	6430.9	5500.1	0.0757589	0.414882
TraesCS1D03G0297500	2556.6	2444.1	2395.8	1977.4	2132.9	1928.8	-0.292509	0.00525349
TraesCS1D03G0298800	46.3	49.3	63.6	46	54.1	50.5	-0.0801186	0.659501
TraesCS1D03G0308400	636.9	708.2	765.8	631.6	736.3	725.9	-0.0117346	0.914777
TraesCS1D03G0315600	326.2	321	303.3	315.4	348.3	320.1	0.0496784	0.427609
TraesCS1D03G0318200	912	897.4	945.6	796.9	824.9	816.4	-0.176236	0.00627226
TraesCS1D03G0324000	289.2	275.5	319.8	304.6	283.4	310.5	0.0226564	0.780541
TraesCS1D03G0331700	691.2	765.7	745	663	708.7	766.3	-0.0424871	0.600266
TraesCS1D03G0337900	512	493.8	474.9	483.9	465.4	499.4	-0.0315205	0.50404
TraesCS1D03G0344600	7419.1	8032.1	7402	7983.6	7762.2	7697.6	0.0367856	0.452534
TraesCS1D03G0349300	25.5	23.2	25.8	31.9	25.5	27.8	0.193613	0.187864
TraesCS1D03G0354700	1081.1	961.7	700.6	721.1	670.2	750.7	-0.357007	0.212664
TraesCS1D03G0357500	570.9	645.7	579.8	607.8	624	663.2	0.0770892	0.323838
TraesCS1D03G0358700	377.5	464.8	421.7	645.6	605.8	654.5	0.592476	0.00400725
TraesCS1D03G0360000	205	194.1	272.6	227.7	216.2	215.8	-0.0260069	0.886324
TraesCS1D03G0361300	273.5	309.4	255.9	362.8	406.3	352	0.418516	0.0147703
TraesCS1D03G0364300	3223.4	3077.9	3215.3	3059.2	3163.2	3311.7	0.00265052	0.950368
TraesCS1D03G0366600	9384.1	8607.2	8160.6	7444	8195	8410.9	-0.120885	0.206804
TraesCS1D03G0369000	486.3	543.9	551	612.9	572.3	622.6	0.193215	0.0461657
TraesCS1D03G0374000	645.7	475.2	589.7	530.7	489.1	499.3	-0.171286	0.330466
TraesCS1D03G0376300	264.1	240.7	261.5	271.5	239.7	266.2	0.0207478	0.779836
TraesCS1D03G0377700	6413.3	7112.4	6764.5	7280.2	6346.6	7252.3	0.0412764	0.625336
TraesCS1D03G0379700LC	225.8	372	240.8	439.9	471.5	351.8	0.591028	0.0774098
TraesCS1D03G0380400	185.8	216.1	197.2	189.8	217.2	212.1	0.0473756	0.613888
TraesCS1D03G0391800	86.8	77	86.3	103.3	69	86.5	0.0493326	0.802563
TraesCS1D03G0398100	365	363.7	367.6	406	371.1	411.2	0.116256	0.134053
TraesCS1D03G0398800	491	384.9	431.9	468.8	462.9	469.9	0.0999328	0.415599
TraesCS1D03G0404500	843.4	793.8	603.3	654.8	634.2	613.1	-0.236228	0.261477
TraesCS1D03G0405100	2514.8	2545.2	2793.3	2409.7	2557.5	2455.3	-0.0813938	0.242898
TraesCS1D03G0405500	2293.7	2144.8	2221.1	2081.5	2067.7	2093.3	-0.0933116	0.0797329
TraesCS1D03G0407300	425.2	384	437.9	495.8	406.5	447.5	0.114169	0.335278
TraesCS1D03G0408500	130.1	106.6	155.2	135.8	156.8	164.7	0.222655	0.269354
TraesCS1D03G0408900	159.1	141.6	149.1	152	146.1	148.9	-0.00900883	0.874858
TraesCS1D03G0410600	862.1	871.1	934.2	803.4	849	890.9	-0.0687325	0.290768
TraesCS1D03G0413600	836.8	790.2	846.3	753.9	763.5	712	-0.149782	0.0260462
TraesCS1D03G0416200	66	70.1	73.3	74.5	63.3	80.4	0.0593897	0.631252
TraesCS1D03G0418700	62.3	57.5	95.1	102	73	80.4	0.249093	0.413837
TraesCS1D03G0420600	761.8	788.1	709.6	796.9	659.6	688.9	-0.0747569	0.481507
TraesCS1D03G0421900	212.5	195.3	201.3	482.6	500.8	409.7	1.19355	0.00937438
TraesCS1D03G0423800	129.3	101.4	101	99.8	104.3	99.6	-0.127232	0.424597
TraesCS1D03G0424100	6225.1	6722.5	6997.1	7766.1	7294.5	7447	0.174407	0.0420105
TraesCS1D03G0426100	491.7	503.7	568.6	663.6	681.2	576.6	0.296917	0.0459411
TraesCS1D03G0426200	320.9	306.1	286.1	314.7	301.1	292.3	-0.00792169	0.897361
TraesCS1D03G0429400	1863.7	1781.6	1812.9	1849.6	1768	1901.4	0.0159816	0.6841
TraesCS1D03G0432000	52.1	37.9	50.4	28.8	41.3	41.4	-0.332499	0.191333
TraesCS1D03G0432300	1723.6	1724.3	1662.8	1666.5	1709.6	1741.7	0.00200286	0.9406
TraesCS1D03G0433300	422.1	521.9	377.7	554.4	588.7	565.3	0.370251	0.087035
TraesCS1D03G0434200	544.7	618.1	752.5	722.6	759.2	746.8	0.218567	0.225687
TraesCS1D03G0450200	13197.2	14160.6	13486.5	14952.3	15834.8	14898.3	0.161598	0.018078
TraesCS1D03G0450900	380.9	374.7	347.2	409	363.5	414.6	0.10627	0.229284
TraesCS1D03G0456700	34.3	27	20.7	72.7	52.9	79.3	1.32122	0.02007
TraesCS1D03G0458800	6170.5	5930.9	6850.2	6085	5944.5	6545.1	-0.0289885	0.725311
TraesCS1D03G0462000	859.8	1242.9	904.6	1586.6	1657.4	1455.2	0.643946	0.0263826
TraesCS1D03G0467100	1140	1626.9	1090.7	1917.2	1797	1945.4	0.552997	0.0639236
TraesCS1D03G0470100	597	628.3	591.4	702.1	682.6	685.5	0.18845	0.00709396
TraesCS1D03G0471700	1413	1535.4	1330.6	1657.6	1583.2	1502	0.148465	0.111998
TraesCS1D03G0473800	221.2	225.3	254.4	273	262.3	280	0.218122	0.0485889
TraesCS1D03G0479900	1851.3	1792.8	1845.3	1751.6	1670.9	1754.4	-0.08456	0.0412437
TraesCS1D03G0485000	622.9	630.5	621.5	669.8	676.8	687.5	0.117577	0.00253594
TraesCS1D03G0499200	70.5	52	64.6	76.8	70.6	57.9	0.133924	0.47971
TraesCS1D03G0503100	928.9	957	1092.9	787.9	794.5	823.7	-0.308035	0.0578307
TraesCS1D03G0503600	1517	1545	1450.9	1653.4	1619	1622.4	0.117195	0.0315923
TraesCS1D03G0507200	607.3	687.2	608.1	655.6	631.2	631.4	0.0117809	0.866019
TraesCS1D03G0508800	626.2	702.6	746.5	732	659.3	831.7	0.099188	0.470295
TraesCS1D03G0511900	992.7	978.9	1024.6	921.2	854.6	985.7	-0.117682	0.164754
TraesCS1D03G0512500	1041.2	1110	995.2	919.8	916.7	931.3	-0.184962	0.0609262
TraesCS1D03G0513400	2497.4	2666.6	2279.5	2080.9	2193.3	2109.5	-0.221588	0.0770143
TraesCS1D03G0519600	229.5	174.8	269.5	187.7	201.7	197.3	-0.199697	0.401259
TraesCS1D03G0523600	33.5	45.6	30.6	64.9	68.5	56.3	0.790156	0.0117031
TraesCS1D03G0525100	149.7	116.7	134.4	120	92.9	99	-0.361799	0.0794911
TraesCS1D03G0525900	59.3	98.2	85.9	82.3	87.7	70.6	-0.0166925	0.945756
TraesCS1D03G0526500LC	665	621.2	942.7	690.8	642.3	834.6	-0.0401668	0.87104
TraesCS1D03G0528100	439.5	465.3	428	471.3	450.6	457.9	0.0499989	0.298782
TraesCS1D03G0532400	177.8	177.2	194.1	155.3	138	152.5	-0.300672	0.0111173
TraesCS1D03G0534800	228.3	213.7	246.7	224.7	226	222.7	-0.032412	0.647269
TraesCS1D03G0535000	3257.1	3153.7	3158.3	2963.9	3014.5	3001.3	-0.091716	0.0158073
TraesCS1D03G0539700	9063.5	8663.7	9563.9	8618.9	8480.3	9142.9	-0.0565474	0.351776
TraesCS1D03G0539800	732.2	752	674.2	768.8	670.8	769.9	0.0337577	0.696495
TraesCS1D03G0542400	5070.8	4660.3	4571.9	4850.2	4797.5	4750.1	0.0095306	0.857462
TraesCS1D03G0543900	1110.1	1191.3	1120	1207.6	1252.6	1177.6	0.0884794	0.100082
TraesCS1D03G0545100	15.5	17.9	23.4	23.6	15.4	20.8	0.0742546	0.780535
TraesCS1D03G0545600	804.8	704.3	619.7	610.6	582.2	556.5	-0.283263	0.132714
TraesCS1D03G0546000	9784.8	8097.6	8559.8	8450.7	7921.1	8520.4	-0.0871485	0.418554
TraesCS1D03G0548500	35.3	36.7	46	48.2	49.5	49	0.314082	0.102463
TraesCS1D03G0552200	346.3	333.8	273.4	318.3	298.1	316.5	-0.0315105	0.793456
TraesCS1D03G0552600	6873.7	6794.6	7516.8	6094.4	6183.4	6151	-0.201088	0.0550301
TraesCS1D03G0558500	429.5	423.6	489.9	429.1	428.8	449.8	-0.0384277	0.642055
TraesCS1D03G0563600	1605.4	1565.9	1693	1552	1534.9	1548.6	-0.0695072	0.177195
TraesCS1D03G0567900	2694	3257.4	2965.9	3564.6	3540	3629.7	0.267549	0.0615988
TraesCS1D03G0568600	3965.4	4620.6	3891.9	6188.1	5316.4	5269.1	0.426817	0.0215406
TraesCS1D03G0569500	92.5	86.8	84.5	100.9	91.9	80	0.0483991	0.680332
TraesCS1D03G0576200	417.8	465.8	404.9	531.5	511.8	483.4	0.244724	0.0299718
TraesCS1D03G0577900	5608.7	5283.7	5035.7	4637.5	4708.1	4783	-0.172956	0.0609313
TraesCS1D03G0578300	3320.2	2543.6	3209.7	2705.4	2718.4	2653.9	-0.167715	0.304312
TraesCS1D03G0581300	2094.7	2071.5	1931.3	2014.5	1914.6	1937.6	-0.0556686	0.279037
TraesCS1D03G0583400	30.8	42.1	29.4	37.7	35.1	40.5	0.147342	0.466539
TraesCS1D03G0585500	169.7	174.8	170.5	170.7	155.2	168.7	-0.0583102	0.295471
TraesCS1D03G0587900	4659.8	4544.8	4221.2	5031.8	4717.4	4797.9	0.115724	0.0885664
TraesCS1D03G0589600	6919.4	7263.6	6448.5	9205.4	8829	8212.1	0.347276	0.00825097
TraesCS1D03G0591500	466.7	451.3	479.5	482.8	486.8	460.4	0.0331669	0.40224
TraesCS1D03G0592600	1086.8	1077.7	1163	1213.5	1127.4	1070.5	0.0359253	0.607527
TraesCS1D03G0594800	852	832.6	810.7	861.3	890.4	884.4	0.0791918	0.0382813
TraesCS1D03G0596300	432.8	427.7	414.3	411.5	426.2	422	-0.0171907	0.516009
TraesCS1D03G0597100	570.1	538.6	578	556.5	520.1	573.7	-0.0314751	0.57647
TraesCS1D03G0599100	843.4	801.1	790.9	854.2	918.9	934.2	0.152696	0.0445097
TraesCS1D03G0600200	4407	4319	4745.8	4549.2	4719.8	4547.7	0.0364705	0.482678
TraesCS1D03G0602000	103	92	104.2	107.8	96.8	95.6	0.0048138	0.954499
TraesCS1D03G0602800	703.8	573.4	641.2	544.2	588.3	549.1	-0.190069	0.16049
TraesCS1D03G0605600	948.6	1018.9	1220.8	1018.7	1020.3	1010.9	-0.0640254	0.628796
TraesCS1D03G0606000LC	246.3	333.2	245	438.4	383	357.7	0.516095	0.0368797
TraesCS1D03G0615000	1202	1041.4	1214	1064	1111.3	1094.9	-0.0803087	0.379325
TraesCS1D03G0615700	1132.3	1061.2	1112.9	1031	1008.7	1029.5	-0.107399	0.0529046
TraesCS1D03G0618600	21.1	15.4	23.3	19.2	26.2	16.7	0.0544478	0.845941
TraesCS1D03G0624800	55.4	53.8	60.8	64	56.7	57.8	0.0703893	0.413512
TraesCS1D03G0628900	6676.6	6158.1	7981.1	4516.2	5246	4265.8	-0.56937	0.0335023
TraesCS1D03G0629600	15224	15725	15562.7	16466.6	16894.9	16560.9	0.102094	0.00466765
TraesCS1D03G0632700	1643.5	1446.6	1903	1293.3	1341.7	1398.7	-0.307832	0.130294
TraesCS1D03G0634100	143.7	157.7	132.8	125.8	134	126.6	-0.168265	0.146449
TraesCS1D03G0635200	487.5	473	466.6	432.3	412.3	426.3	-0.167236	0.00371994
TraesCS1D03G0636300	62.7	64.3	73.3	76.6	70.1	72.7	0.131401	0.187294
TraesCS1D03G0637400	31.3	25.1	31.8	33.2	33.3	28.1	0.101062	0.483993
TraesCS1D03G0638800	954.7	943.1	1095.4	1103.1	1077.5	1057.2	0.113325	0.233255
TraesCS1D03G0640600	3054.8	2346.4	2535.3	4078.3	2864.5	3781.4	0.434295	0.109296
TraesCS1D03G0642900	1117.5	535.6	1065.6	928.1	894.5	978.2	0.042922	0.896948
TraesCS1D03G0645100	3802.1	2946.2	2102.3	3778.8	2516.1	3314.7	0.118701	0.702882
TraesCS1D03G0645200	552.7	570.1	796.1	902.6	784.7	875	0.41716	0.0947323
TraesCS1D03G0648800	2624.9	2857.9	2579.7	2983.1	2684.7	2902.4	0.0881016	0.244059
TraesCS1D03G0649000	3633.3	3754.8	3681.1	3962.5	4071.2	3437.9	0.0515157	0.565449
TraesCS1D03G0652000	224.5	201.5	215.8	206.1	204.4	214.4	-0.0384984	0.504291
TraesCS1D03G0663100	108.4	83.8	111.2	121	112.8	128.2	0.254769	0.140235
TraesCS1D03G0665400	127.8	135.1	152.4	139.9	148.5	145.1	0.0618781	0.50004
TraesCS1D03G0666400	407.7	355.6	436.8	406.3	386.6	393.9	-0.0160778	0.871194
TraesCS1D03G0666500	623.1	665.8	664.9	667.9	706.8	728.8	0.106509	0.0964534
TraesCS1D03G0675000	164.4	164.5	185.6	184.4	184.3	147.7	0.00531792	0.966843
TraesCS1D03G0675200	250.3	253.8	259.7	289.7	276.7	296.5	0.175998	0.0161461
TraesCS1D03G0676400	10181.9	11537.9	9666	14390.5	11073.3	12353.5	0.268934	0.144558
TraesCS1D03G0677400	63.4	56.1	82.6	78.2	69	65.6	0.0744288	0.712206
TraesCS1D03G0679200	189.2	176.2	204.9	195	236.4	212.8	0.175788	0.175215
TraesCS1D03G0683500	10382.9	10522.5	10422.9	11306.6	11483	10717.9	0.0970176	0.0838238
TraesCS1D03G0686400	447.9	440.1	443.8	417.1	468.8	450.4	0.00486648	0.930488
TraesCS1D03G0689300	295.7	244.5	256	245.5	272.7	261.3	-0.0305818	0.770204
TraesCS1D03G0689400	5474.7	5228	5619	4865.1	4994.9	4985.3	-0.136785	0.0372743
TraesCS1D03G0689600	531.8	525.3	517.8	534.4	513.7	548.2	0.0194716	0.56243
TraesCS1D03G0692500	53	58	54.1	66.7	57.2	56.3	0.126259	0.26847
TraesCS1D03G0705000	788	759.2	917.5	841.1	869.2	774.2	0.0115435	0.913564
TraesCS1D03G0713800	1426.1	1362.4	1703.9	1188	1285.1	1342.9	-0.235425	0.152198
TraesCS1D03G0719600	3013	2941.1	3461.3	3149.9	3076.2	3231.5	0.00645174	0.940283
TraesCS1D03G0720200LC	128.8	129.4	117.5	156.1	127.6	111.4	0.0726367	0.675638
TraesCS1D03G0720800	2127.8	1865.2	1984.3	2288.2	2068.4	2221.8	0.138243	0.117265
TraesCS1D03G0721700	2006.8	2246.1	2191.5	2245	2241.1	2180.3	0.0488618	0.41681
TraesCS1D03G0728200	217.2	243.9	220.2	248.3	247.4	250.7	0.131659	0.122027
TraesCS1D03G0728900	5355.4	6182.2	6990.8	8047.9	7628.5	7504.4	0.323192	0.0684719
TraesCS1D03G0730700	3048	2684.5	3128.6	2276.1	2554.1	2345.7	-0.304326	0.0335292
TraesCS1D03G0730800	1376.8	1495.2	1492.8	1361.4	1510.5	1441.6	-0.0170566	0.783509
TraesCS1D03G0735500	1407.1	1402.6	1366	1496.8	1259.7	1400.2	-0.00657944	0.935713
TraesCS1D03G0737600	4847.3	4661.9	4595.9	6141.9	5516.8	6299.9	0.348458	0.0244652
TraesCS1D03G0740000	212.1	180.3	150.3	156.1	156.8	150	-0.229454	0.273626
TraesCS1D03G0741100	1415.5	1380.2	1367.4	1223.6	1289.6	1244.6	-0.14777	0.00643455
TraesCS1D03G0745400	1156.4	1604.9	1069.8	1725.8	1639.8	1607.1	0.376271	0.143328
TraesCS1D03G0746100	287.5	274	266.8	291.3	261.9	273.6	-0.002615	0.964471
TraesCS1D03G0747100	17881.7	16004	17560.1	12366.1	14050.2	13656	-0.360448	0.00830339
TraesCS1D03G0749400	67.5	57.8	80.3	50.7	53.4	48.6	-0.42914	0.107858
TraesCS1D03G0753700	1231.2	1268	1460.4	1479.2	1486.6	1319	0.113873	0.297283
TraesCS1D03G0759800	3246.4	3898.8	2862.3	5190.9	4419.5	4242.1	0.469065	0.0380243
TraesCS1D03G0764000	2997.3	3035.1	2645.6	2515.9	2621.6	2521.1	-0.180282	0.102259
TraesCS1D03G0768400	328.8	320.3	297.8	306.7	294.3	291.9	-0.0847135	0.181823
TraesCS1D03G0772900	434.6	434.1	568.3	452.8	492.9	493.3	0.00200653	0.989712
TraesCS1D03G0777300	4139	3521.2	3958.3	3523.1	3849.7	3716.8	-0.0672165	0.455942
TraesCS1D03G0780400	1378.3	1314.8	1400	1097.2	1170.9	1228.1	-0.227406	0.0161248
TraesCS1D03G0780500	604.6	628.6	793.2	683.5	657.6	721.9	0.0258248	0.859808
TraesCS1D03G0780600	1016.4	984	990.8	973.7	943.6	933.3	-0.0694588	0.0420955
TraesCS1D03G0781300	1054.8	1083.5	1296.5	1048.6	1155.4	1185.6	-0.0191111	0.872979
TraesCS1D03G0784400	1546.3	1436	1536.4	1330.8	1364.6	1332.3	-0.165952	0.0338447
TraesCS1D03G0786200	71.4	58.9	75.7	71.1	54.5	53.2	-0.204298	0.30287
TraesCS1D03G0786300LC	129.3	117.8	125.3	126.4	112.5	118.5	-0.0593134	0.396378
TraesCS1D03G0791300	605.6	637.4	612.1	581.4	606.8	596.1	-0.0561388	0.12979
TraesCS1D03G0793400	231.2	230.9	232.7	208.3	185.3	204	-0.217418	0.0435766
TraesCS1D03G0793500	6591.2	6174.9	8013.8	6384.1	6779.6	6355	-0.0903317	0.532438
TraesCS1D03G0794900	169.2	145.8	156.7	168.4	158.6	172.4	0.0823262	0.320347
TraesCS1D03G0795500	1494.4	1476.8	1567.4	999.7	1118.9	1054.7	-0.516263	0.000629802
TraesCS1D03G0795600	865.5	898.7	761.4	906	820.8	817.6	0.0106993	0.907861
TraesCS1D03G0808400	1611.1	1569.8	1717.2	1527.5	1536.7	1578.1	-0.0773825	0.182875
TraesCS1D03G0811100	8770.1	7173.7	7243.7	8207.2	7072.1	8086	0.0110203	0.930449
TraesCS1D03G0811800	281.3	254.3	260.7	227.4	206.4	203.4	-0.321566	0.00893321
TraesCS1D03G0813500	437.2	532.2	473.4	568	583.3	494	0.189479	0.159123
TraesCS1D03G0815500	172.1	194.3	172.6	173.3	176.5	179.8	-0.0253822	0.714405
TraesCS1D03G0815700	467.4	506	523.7	505.1	549.3	445.5	0.00269573	0.979976
TraesCS1D03G0822500	510.5	492.5	467.3	484.1	448.6	464.9	-0.073159	0.211546
TraesCS1D03G0823500	63.4	70.1	61	56.6	52.9	52.9	-0.260219	0.0419786
TraesCS1D03G0831800	62.5	77.4	90.6	89.6	73.8	87.2	0.12062	0.526852
TraesCS1D03G0836200	13337.1	11232.5	12678	10118.3	10858.7	10684	-0.234441	0.0820912
TraesCS1D03G0838300	125.1	133.2	139.6	121.7	130	131.2	-0.0554382	0.392023
TraesCS1D03G0842200	346.7	357.4	393.8	364.8	377.4	345.4	-0.0135986	0.851516
TraesCS1D03G0846600	118.8	122.1	134	135.9	127.5	139.6	0.104274	0.188461
TraesCS1D03G0847000	216.1	215.4	197.6	200.7	200.8	202.9	-0.0577857	0.306234
TraesCS1D03G0848300	811.8	807	829	884.7	886	812.5	0.0776737	0.198264
TraesCS1D03G0848500	4736.6	4315.5	4745	4347.5	4272.8	4120.9	-0.114864	0.115195
TraesCS1D03G0848600	992.3	984.4	1196.1	976.6	1100.6	954.7	-0.0655344	0.605599
TraesCS1D03G0849900	12371.7	14052.5	11657.2	14756.7	14874.5	15881	0.257167	0.0537921
TraesCS1D03G0853500	6776.2	6412.7	7244.5	6637.5	6551.9	6718.9	-0.0375592	0.545058
TraesCS1D03G0854000	107.8	85.9	139.9	86.5	97.1	84.9	-0.313197	0.298877
TraesCS1D03G0855000	566.2	450.4	614.2	411.5	424.7	365.1	-0.440983	0.0844227
TraesCS1D03G0863300	609.7	582.2	624.9	586.1	579.6	559.4	-0.0747196	0.120744
TraesCS1D03G0865100	171.5	176.2	157.5	171.6	151.6	160.6	-0.0624439	0.426255
TraesCS1D03G0865200	28.2	22.8	37	41	28.4	31.1	0.19162	0.501182
TraesCS1D03G0870600	3695.6	2889.9	3294.1	2668.1	2690	2676.9	-0.298155	0.118133
TraesCS1D03G0870700	2670.1	2279.1	2512	2219.3	2301.1	2405.3	-0.107448	0.254911
TraesCS1D03G0873500	1325.1	1980.4	1058.3	2624.3	2738.9	2560.9	0.860662	0.0450708
TraesCS1D03G0873600	281.6	247	237.4	294.8	238.6	236	0.00638944	0.963968
TraesCS1D03G0895700	41	45.2	53.4	42.5	45	34.7	-0.192055	0.293566
TraesCS1D03G0897100	312	322.4	276.7	317.6	271.4	284.6	-0.0606366	0.556278
TraesCS1D03G0911000	919.5	878	955	863	820.5	837.1	-0.126975	0.053068
TraesCS1D03G0912500	10698.6	11378.6	11338.3	11783.2	11864.2	12109.7	0.0977123	0.0538236
TraesCS1D03G0919700	4437	4746.8	4631.5	4983.3	5211	5303.8	0.165824	0.0130003
TraesCS1D03G0923600	1118.8	1149.4	1303.7	979.4	1041.1	822.4	-0.329328	0.0495442
TraesCS1D03G0924300	1870.7	1652.9	1899.9	1526.5	1369.6	1559.6	-0.283572	0.0331618
TraesCS1D03G0930700	4470.4	4213.8	4087.8	4724.1	4222.7	4446.7	0.0685486	0.325796
TraesCS1D03G0931700	349.6	367	306.7	318.1	328.1	315.5	-0.0895703	0.370555
TraesCS1D03G0931800	3928.2	3632.1	3739.9	3655.5	3559	3658.3	-0.0556248	0.236167
TraesCS1D03G0941100	933	900.8	859.3	680.9	749.2	794.7	-0.275592	0.0224277
TraesCS1D03G0946900	230.1	193.1	194.8	145.6	142.8	164.7	-0.447777	0.0258779
TraesCS1D03G0947000	382.6	476.7	384.9	826.8	671.8	711	0.828567	0.00683352
TraesCS1D03G0947100	208.1	240.1	259.8	287.4	263.8	239.1	0.158651	0.252761
TraesCS1D03G0947500	49.4	48.1	60.4	55.3	63.5	57.9	0.162291	0.256918
TraesCS1D03G0950500	211.5	185.4	217	216.5	212.9	203.3	0.0435179	0.598364
TraesCS1D03G0951000	394.7	366.7	369.5	398.2	405.9	378.1	0.0640028	0.232828
TraesCS1D03G0953500	18489.2	18113.4	18195.5	16264.1	16976.8	17684.7	-0.105735	0.0785034
TraesCS1D03G0953600	2346.6	2023.6	2121.5	1818.5	1995.3	1895	-0.185409	0.093682
TraesCS1D03G0954000	1218.5	1194.6	1256.9	1036.1	1159.4	1046.4	-0.17894	0.0509253
TraesCS1D03G0955100	2324.1	2090.4	2210.6	1889	1918.7	2008.8	-0.187791	0.0377154
TraesCS1D03G0956000	14545.8	15645	15251.9	15570.9	16452.2	15694.8	0.070482	0.149441
TraesCS1D03G0956300	2965.8	3811.4	2408.7	2978.1	3938.9	3062.8	0.11959	0.633506
TraesCS1D03G0956600	332.3	380.3	346.2	423.9	426	396.3	0.235106	0.0276878
TraesCS1D03G0956700	125.2	103.8	127.2	107.6	119	118.6	-0.0452551	0.691503
TraesCS1D03G0961500	125.2	103	120.1	123.2	105.6	106.5	-0.054878	0.649609
TraesCS1D03G0965700	163	140.4	174.2	180.7	177.9	142.6	0.0695836	0.645412
TraesCS1D03G0968300	336.8	311.8	348.4	361.2	337.5	387.3	0.123359	0.179892
TraesCS1D03G0972400	59.8	53.9	56.9	73.7	64.6	67.5	0.270625	0.0280622
TraesCS1D03G0984900	336.5	302.2	345	293.2	298.7	300.6	-0.140366	0.142162
TraesCS1D03G0985600	792.3	752.5	868.1	749	784.7	729.3	-0.0925315	0.279502
TraesCS1D03G0991800	77.1	79.9	91.2	101.4	85.6	87.9	0.147404	0.246782
TraesCS1D03G0997300	6549.4	7054.4	6954.7	7465.1	7426.1	7035.4	0.0929471	0.0927996
TraesCS1D03G0999800	923.1	1047.7	1110.2	1237.7	1186.8	1066.9	0.180407	0.1417
TraesCS1D03G1000000LC	91.5	108.4	82.8	107	120.3	101.5	0.217938	0.181936
TraesCS1D03G1000100	544.7	671.3	455.8	642.6	718.4	665.4	0.277517	0.190997
TraesCS1D03G1003200	4591.3	4180.5	4368.2	4067.3	4143.9	4333.6	-0.0668758	0.24662
TraesCS1D03G1005800	12096.6	11747.2	13354.1	11431.7	11905.7	11981.9	-0.0747644	0.32846
TraesCS1D03G1007700	524.9	562.7	555.8	591.6	602.8	551.4	0.0872046	0.160102
TraesCS1D03G1016800	4422.2	3873.6	4372.9	3235.9	3633.7	3291.1	-0.318269	0.0214774
TraesCS1D03G1018100	383	377.2	384.6	378.8	372	398.6	0.00578538	0.868209
TraesCS1D03G1022200	965.5	1010.6	1126.6	889	970.9	997.8	-0.11867	0.241318
TraesCS1D03G1022300	333.9	338.9	349.4	332.5	341.4	317.1	-0.0447205	0.295954
TraesCS1D03G1026100	1063.8	1012.7	1230.6	930.1	984.7	831.1	-0.268288	0.0873512
TraesCS1D03G1033200	199.6	219.5	185.2	151.6	212.5	175.8	-0.162573	0.364709
TraesCS1D03G1033500	189.6	160.3	211.2	175.5	176.5	173	-0.0959405	0.5005
TraesCS1D03G1033600	216.4	268.4	208.8	275	269.6	258.3	0.211116	0.185067
TraesCS1D03G1039500	37.9	35	46.4	38.8	42	37.9	-0.00727411	0.960238
TraesCS1D03G1042000	2593.5	2593.1	2416.1	2212	2279.9	2320.8	-0.158285	0.028245
TraesCS1D03G1043200	190	172.6	238	250.8	251.6	278.6	0.378918	0.0732671
TraesCS1D03G1045100	1493.6	1493.7	1592.9	1380.3	1387.8	1306.1	-0.168894	0.0178441
TraesCS1D03G1045600	15221.8	15550	16966	13639.7	14969.4	15417.6	-0.116753	0.177075
TraesCS1D03G1046300	82.1	70.7	97.2	82.5	81	81.9	-0.0267928	0.860232
TraesCS1D03G1047300	3222.4	2677.6	3988.2	2459.5	2787.4	2394.6	-0.371852	0.179563
TraesCS1D03G1047400	166.8	169.9	312.4	233.7	190.1	238.5	0.0290441	0.937208
TraesCS1D03G1048400	590.7	548.7	620.3	511.4	559.2	538.6	-0.128986	0.125216
TraesCS2A03G0005800	153.4	140	175.1	130.9	126.9	134	-0.257932	0.124499
TraesCS2A03G0010000	53.6	45.7	46.7	46	48.3	42.5	-0.0939001	0.37196
TraesCS2A03G0016000	127.5	131.4	135.7	128.5	144.8	130.5	0.03325	0.627444
TraesCS2A03G0017800	124.4	120	132.6	122.3	119.3	124.8	-0.041145	0.450191
TraesCS2A03G0021400	6668.5	6085.7	6309.1	6626.6	6119	6703.1	0.0288758	0.634348
TraesCS2A03G0023700	1986	1899.5	1965.3	1886.6	1796.3	1850.4	-0.0804938	0.0458872
TraesCS2A03G0027200	1870.5	1942.5	1882.2	1917.1	1977.6	2010	0.0521173	0.120967
TraesCS2A03G0036100	101	101.8	132.4	131.5	115.7	140.5	0.209919	0.245661
TraesCS2A03G0037100	299	290	297.2	264.8	286	330.9	-0.00734447	0.945944
TraesCS2A03G0046400	905.4	826.4	885.3	779	844.6	783.5	-0.120673	0.0931967
TraesCS2A03G0051300	133.3	150.1	90.1	112.8	109.1	116.7	-0.141526	0.58274
TraesCS2A03G0064300	1438.9	1416.2	1387.1	1470.2	1335.1	1327.5	-0.0376931	0.52027
TraesCS2A03G0064400	818.5	752.6	982.6	847.9	775.2	812.9	-0.0680749	0.630638
TraesCS2A03G0067800	219.5	253.2	234.9	295.7	248.2	262.4	0.188383	0.13578
TraesCS2A03G0070400	395.6	379.8	427.7	480.3	405.2	409.2	0.105861	0.353246
TraesCS2A03G0071800	1281.2	1263.5	938.8	1244.6	1209.5	1158.3	0.0524201	0.739688
TraesCS2A03G0072100	3590.5	3357.2	2912.6	3354.9	3065.6	3606.6	0.024201	0.83733
TraesCS2A03G0074300	3193.9	3322.2	3602.9	3182.9	3355.9	3440.1	-0.020114	0.762551
TraesCS2A03G0076800	856.8	923.9	944.6	1100.6	1073.1	1019.7	0.228678	0.012145
TraesCS2A03G0076900	718.9	677.2	716.7	743.3	732.9	706.9	0.047222	0.251188
TraesCS2A03G0078600	9770.7	9245.4	9294.4	9495.6	9737	9249.1	0.00869803	0.807533
TraesCS2A03G0078900	2629.2	2934	3014	3096.9	2944.2	3123.5	0.0955652	0.232904
TraesCS2A03G0079000	771.1	701.1	760.6	690.8	616.2	727.2	-0.134392	0.177578
TraesCS2A03G0079900	3349.3	3313.5	3258.1	3549.6	3538.6	3458.4	0.0882351	0.00606412
TraesCS2A03G0086600	85.5	68.9	78.6	77	76.7	79.8	0.0030926	0.975815
TraesCS2A03G0107500	139.7	136.5	152.7	158.6	153	160	0.136922	0.0861797
TraesCS2A03G0110700	65.5	55.3	55.8	61	50.8	55.3	-0.0797736	0.515799
TraesCS2A03G0120900	17.7	18.9	23.3	27.4	25.1	19.4	0.263436	0.250053
TraesCS2A03G0121000	58.7	57.2	64.4	68.9	60.2	63.4	0.094459	0.293634
TraesCS2A03G0128100	58.7	49.4	61.3	52.4	49.7	52.1	-0.135631	0.293958
TraesCS2A03G0128200	45.3	41	41.5	44.1	38.8	39.4	-0.0634634	0.445086
TraesCS2A03G0129000	112.1	89.9	100	114.3	89.2	95	-0.0168176	0.912345
TraesCS2A03G0130000	2125.5	2029.2	2063	2085.6	2203.7	1919.8	-0.00199684	0.976206
TraesCS2A03G0132400	86.5	69.2	91.4	67.6	75.2	65.8	-0.244356	0.1878
TraesCS2A03G0134700	1291.5	1270.9	1204.8	1235.8	1280.5	1401.9	0.0566984	0.435052
TraesCS2A03G0134800	27562.3	27540	29893.4	24228.6	25182	26015.7	-0.172322	0.0338059
TraesCS2A03G0137100	535.2	573.9	596.2	641.4	618.5	608.9	0.132087	0.0723769
TraesCS2A03G0138900	187	288.7	194.3	373.3	332.4	282.7	0.560934	0.0675917
TraesCS2A03G0140700	1013.1	1252.9	1107.9	1174.4	1165.4	1129.8	0.0403521	0.694619
TraesCS2A03G0148100	27.2	25	41.7	41	40.5	37.1	0.336907	0.253592
TraesCS2A03G0149000	144	126.4	155.8	154.7	161.5	172.6	0.197714	0.119873
TraesCS2A03G0149300	15207.7	15047.2	14833.7	15306.3	15450.9	15645.6	0.0414491	0.0406301
TraesCS2A03G0156300	392.6	446.1	402.3	428.3	398.1	416.6	0.00232318	0.973703
TraesCS2A03G0158600	706.7	992.4	712.8	775.4	1187.8	1120.7	0.354586	0.236942
TraesCS2A03G0160200	16344.6	16028.4	16459.8	17322.3	17023.9	17538.3	0.0874531	0.00708411
TraesCS2A03G0160300	110.7	114.9	127.5	128.6	113.1	131.7	0.0806451	0.427375
TraesCS2A03G0161200LC	87.9	85.3	96.4	82.7	76.9	78.2	-0.181072	0.0672302
TraesCS2A03G0162400	9418.4	8558.5	10820.5	9464.8	9795.5	9692.6	0.0077693	0.944819
TraesCS2A03G0163800	285.8	282.2	320.7	314.4	322.3	318.3	0.103804	0.210612
TraesCS2A03G0165400	1462.1	1342.9	1411.5	1404.1	1313.1	1390.4	-0.0377503	0.463669
TraesCS2A03G0170900	456.1	452.7	496.1	456.8	390.5	419.4	-0.149393	0.13082
TraesCS2A03G0171100	1828.1	2009	1909.4	1850.1	1963.7	1847.9	-0.0214482	0.687131
TraesCS2A03G0171400	72.2	74.1	69.6	223.6	224.6	186.4	1.55548	0.00750996
TraesCS2A03G0175700	268.5	260	307.3	281.1	281.8	283.2	0.0176704	0.835586
TraesCS2A03G0178000	90.2	85.6	94.8	103.3	87.9	91.7	0.0641303	0.495435
TraesCS2A03G0181000	10367.7	10728.9	11001.4	10082	10909.8	10474.7	-0.0286667	0.525791
TraesCS2A03G0181100	448.7	426.6	402.1	344.6	342.8	291.7	-0.383682	0.0121404
TraesCS2A03G0187800	2739.7	2819.5	2670.8	3056.9	2838	3022.2	0.115682	0.0565938
TraesCS2A03G0192600	213	246.7	240.7	225.3	301.4	264.3	0.175499	0.306355
TraesCS2A03G0199800	364.1	399.2	384.7	397.7	380.3	383.3	0.0166181	0.725599
TraesCS2A03G0200000	34.2	33.3	47.3	42.8	44.9	45.3	0.212304	0.310974
TraesCS2A03G0200300	150.3	158.2	148.2	158.1	142.2	154.4	-0.00633179	0.913301
TraesCS2A03G0209800	1926.6	1930.1	1982.3	2621	2364.3	2352	0.329528	0.025508
TraesCS2A03G0211200	1364.2	1339.5	1425.7	1097.3	1190	1217.8	-0.236477	0.0122872
TraesCS2A03G0213300	22.5	24.1	24.7	17.3	14.9	14.5	-0.61048	0.00226448
TraesCS2A03G0213600	318.8	328.8	374.9	322.3	347	356.9	0.00521109	0.954661
TraesCS2A03G0214700	784.8	740.4	724.1	676.8	645.7	695.4	-0.156621	0.0314892
TraesCS2A03G0217100	1176.9	1193.2	1213.8	1258.4	1214.3	1281.3	0.0668983	0.0827973
TraesCS2A03G0218000	1181.5	1127.8	1222.6	1185.7	1116.8	1225.4	-0.00163483	0.976197
TraesCS2A03G0221300LC	162.5	181.1	132.6	241.2	216.7	238.5	0.548349	0.0184056
TraesCS2A03G0225500	173.2	189	168.4	186	167.8	164.4	-0.0341157	0.674937
TraesCS2A03G0228700	1349.1	1050.5	743.3	730.1	783.8	754.7	-0.470294	0.236888
TraesCS2A03G0232500	110.3	96.2	107.3	115.6	108.5	107.8	0.0809033	0.305569
TraesCS2A03G0232600	825.2	797.8	751.2	677.4	703.8	684.4	-0.200881	0.0297096
TraesCS2A03G0233100	98.1	92.5	96.6	110.8	109	115.2	0.222105	0.00315134
TraesCS2A03G0234400	371.8	399.5	339.8	349.4	352.5	341.8	-0.0902816	0.321677
TraesCS2A03G0234900	284.8	322	410.3	463.1	447.8	443.7	0.413405	0.0907432
TraesCS2A03G0235700	3579.6	4439.7	3515.4	4959.2	4507.2	4529.7	0.279044	0.0924696
TraesCS2A03G0235900	796.4	800.1	800	874.8	848	838.1	0.095722	0.0363578
TraesCS2A03G0239200	39.5	34.5	36.7	39.5	32.9	36.7	-0.0210041	0.835665
TraesCS2A03G0239500	324.5	306.1	335.8	375.3	343.6	335.7	0.126004	0.126672
TraesCS2A03G0240400	12180.6	13889	13148.6	16130.1	15684.7	14590.8	0.242776	0.0239024
TraesCS2A03G0246000	860	825.8	809	854.1	816.6	810.7	-0.00776985	0.836284
TraesCS2A03G0246300	3658.3	3908.7	4732.1	3075.8	3353.9	2881.3	-0.401545	0.0751449
TraesCS2A03G0249400	373.6	361.3	332.8	373.2	377	378.8	0.0805391	0.231353
TraesCS2A03G0256000	729.6	916.6	813.9	940.9	876.6	918.6	0.153404	0.225031
TraesCS2A03G0258400	23398.6	22177.6	26935.3	19798.6	21297.2	18678.2	-0.278692	0.0772109
TraesCS2A03G0259200	29.3	28.7	30.6	31.6	25.5	30.8	-0.0114435	0.91615
TraesCS2A03G0260100	44.6	36.4	51.9	46.7	39.2	45.8	-0.0130858	0.94195
TraesCS2A03G0261000	129.6	156.1	192.4	175.1	179.8	169.9	0.134455	0.483516
TraesCS2A03G0261100	120.9	89.7	108.6	92.6	90.5	76	-0.300952	0.145972
TraesCS2A03G0262900LC	317.1	282.8	342	284	317.8	255.9	-0.135101	0.32099
TraesCS2A03G0263700	2108.1	2043.1	2225.5	1856.9	2020.7	1879.8	-0.147393	0.0493663
TraesCS2A03G0266500	38	39.3	37.1	46.9	47.7	48	0.317887	0.000981894
TraesCS2A03G0267400	596.3	652.8	555.2	593.1	581.5	567.6	-0.050529	0.544581
TraesCS2A03G0267800	9734.5	8985.9	9980.6	9702	9757.5	9062.7	-0.00901574	0.881407
TraesCS2A03G0269600	3536.5	3636.1	3576.1	3462.1	3508.3	3669.9	-0.0146234	0.64052
TraesCS2A03G0270600	202.6	212.7	199.3	245	217.5	229.6	0.171333	0.0636519
TraesCS2A03G0272200	1075.1	1090.6	1012.3	1089.5	1125.3	1145.5	0.0804709	0.113308
TraesCS2A03G0274300	221.9	224.6	253.5	186.9	201.5	216.8	-0.209943	0.0778687
TraesCS2A03G0275300	319.8	223.6	250.4	282.1	319.5	378.7	0.304448	0.196527
TraesCS2A03G0277600	67	64	76	70.1	74.6	63.7	0.00972451	0.927241
TraesCS2A03G0282600	1117.5	1028.2	1052	1077.7	1015	1125.2	0.0090849	0.87952
TraesCS2A03G0282900	562.7	629.2	576.1	546.6	615.5	506.8	-0.0832208	0.438287
TraesCS2A03G0286700	511.4	550.2	493.2	510.8	545.7	510.8	0.0115523	0.849603
TraesCS2A03G0286900	226.9	208.3	219.6	214.5	203.3	202.7	-0.0776231	0.167642
TraesCS2A03G0290200	6832.6	7210.4	7068.1	6487.1	6755.5	6773.3	-0.0768553	0.0660052
TraesCS2A03G0290300	651.7	675.2	904.2	997.9	947.6	859.4	0.330194	0.125487
TraesCS2A03G0290900	10846.3	10648.4	11225.9	10224.6	10486.1	10492.6	-0.0685006	0.076874
TraesCS2A03G0294200	7185.1	7371.1	6876.9	7533	7421.2	7471.5	0.0653125	0.142732
TraesCS2A03G0298900	8665	7748.4	8607.9	7283.9	7506.3	7698.1	-0.153982	0.0889147
TraesCS2A03G0299000	195.9	132.6	155.9	130.8	122.9	133.9	-0.32163	0.220349
TraesCS2A03G0300300	275.6	274.7	291.2	259.5	263.2	275	-0.077117	0.110497
TraesCS2A03G0300800	144	158.4	156.8	174.2	140	160.5	0.0478934	0.670813
TraesCS2A03G0302200	47.7	34.2	49.3	52.5	49.1	52.7	0.23397	0.245647
TraesCS2A03G0302700	1036	1019.8	1093.6	1159.6	963.9	1130.1	0.0469599	0.635912
TraesCS2A03G0308300	497.3	488.5	480	516	457.8	445.6	-0.0464071	0.55343
TraesCS2A03G0312500	13345.9	13471	17018.5	12151.8	13037.4	10965.7	-0.277905	0.155142
TraesCS2A03G0312600	504	463.6	620.3	436.3	491.7	392.3	-0.266254	0.195102
TraesCS2A03G0317500	985.5	1136.6	992.1	1019	1132.3	1058.8	0.0437566	0.622986
TraesCS2A03G0318400	88.7	95	93.2	91.5	87.3	91.7	-0.0337365	0.420298
TraesCS2A03G0320000	1933.3	2212.2	2178.7	2349.3	2453.3	2272.6	0.161888	0.0851643
TraesCS2A03G0320100	219.1	259.5	258.3	266.2	281.5	248	0.110756	0.304412
TraesCS2A03G0320600	596.3	574.3	599.6	556.7	539.1	548.5	-0.106439	0.0160966
TraesCS2A03G0328700	748.3	737.2	782	682.4	692.5	683	-0.13993	0.0294444
TraesCS2A03G0331100	2037.3	1893.3	2009.1	1735.5	1747.5	1850.2	-0.155389	0.0254974
TraesCS2A03G0335200	618.9	638	890.4	991	908.7	958.6	0.412634	0.104642
TraesCS2A03G0335800	200.6	181.2	199.3	153.9	173.6	174.1	-0.212249	0.0442698
TraesCS2A03G0337300	8411.4	7409	8640.6	6579.8	6728.6	6854.4	-0.278787	0.0576216
TraesCS2A03G0338200	111.4	94.8	122.5	115.2	105.4	91.1	-0.0766133	0.623841
TraesCS2A03G0339300	563.2	534.8	570.5	524.2	524	525.5	-0.0843911	0.10079
TraesCS2A03G0340100	13547.5	13505.2	12040.4	14878.8	13079.1	13785.3	0.0946272	0.28779
TraesCS2A03G0340600	54.8	53.6	63.3	54.4	56.7	57.7	-0.0245751	0.787114
TraesCS2A03G0340800	251	257	368	408.4	371.7	366.7	0.388611	0.129543
TraesCS2A03G0345900	582.5	549.8	663.9	558.8	575.3	554.5	-0.0891204	0.401682
TraesCS2A03G0346100	167.8	131.8	146	151	161.1	146.7	0.0421162	0.7263
TraesCS2A03G0346500	678.6	611.8	738.5	525.1	530.8	559.5	-0.328806	0.0542065
TraesCS2A03G0347900	101.3	106.5	120.6	141.3	141.6	144.1	0.378782	0.0270819
TraesCS2A03G0349300	3303.9	3137.9	3225.8	2945.3	3054.5	3041.5	-0.0966276	0.0282645
TraesCS2A03G0349600	1861.4	1865.6	1999.7	2044.3	1950.3	2042.3	0.0761039	0.142644
TraesCS2A03G0350500	1127.2	1006.8	1283	935.1	938.6	1067.3	-0.216423	0.177005
TraesCS2A03G0354100	2443	2264.6	2308.7	2238.1	2152.8	2171.3	-0.0965309	0.0879682
TraesCS2A03G0354500	36.5	31.8	32.6	34.1	31.5	29.7	-0.0823781	0.389852
TraesCS2A03G0354800	151.6	146.6	156.7	160.1	158.7	167.5	0.0962972	0.0590315
TraesCS2A03G0355700	21561.6	20969.5	20598.4	17559.8	19308.3	18464.9	-0.190174	0.0187453
TraesCS2A03G0356200	55.6	47.8	66.3	53.6	54.5	53.9	-0.0669928	0.679557
TraesCS2A03G0356700	141.7	137.4	140	121.9	121	135.1	-0.148908	0.0860082
TraesCS2A03G0357100	2544.3	2304.2	2557	2443.3	2363.1	2567.4	-0.00618886	0.922532
TraesCS2A03G0357600	847.7	816.7	1006.3	857.9	816.7	815.9	-0.100783	0.415245
TraesCS2A03G0357800	150.1	145.6	174.5	127.6	138.1	140.3	-0.211795	0.125483
TraesCS2A03G0359300	292	286.7	317.4	275.6	275.5	279.8	-0.108985	0.145943
TraesCS2A03G0362900	583.5	624.7	630.1	676.7	702.1	714.6	0.187476	0.0117915
TraesCS2A03G0363500	388.5	375.4	332	346.3	324.5	330.4	-0.130386	0.197632
TraesCS2A03G0365600	1343.6	1429.2	1571.8	1481	1573.6	1441.3	0.0493866	0.557201
TraesCS2A03G0366400LC	8317.4	7128.9	7931.4	6414	6258.3	7437.2	-0.217256	0.0993415
TraesCS2A03G0369700	192.7	182.7	206	193.2	201.9	168.3	-0.0453715	0.650064
TraesCS2A03G0370500	4974.9	4492.5	5105.6	4005.7	4209.6	4244.1	-0.226063	0.0483943
TraesCS2A03G0373700	805	922.3	873.1	838.2	916.7	939.3	0.0511234	0.532443
TraesCS2A03G0374600	43.7	48.4	53.4	72.6	65.6	67.3	0.498119	0.0058183
TraesCS2A03G0381200	24.2	20.2	21.7	25.8	18.8	17.8	-0.0831042	0.688467
TraesCS2A03G0385700	243.7	250.8	245.9	237.1	252.7	249.9	-0.00136462	0.967531
TraesCS2A03G0388400	64.4	73.1	77.9	67.6	73.7	70.1	-0.0270429	0.779781
TraesCS2A03G0388800	8152.3	7847	8183.5	8035.9	7688.8	7885.8	-0.0345527	0.264577
TraesCS2A03G0389800	199.6	146.2	199	159.7	143.6	152.7	-0.256693	0.232115
TraesCS2A03G0390600	12.7	14.6	33.3	38.8	29	32.3	0.724052	0.172528
TraesCS2A03G0396700	31.6	26.6	32.7	35.2	30.7	31.9	0.105554	0.38102
TraesCS2A03G0397000	220.2	256.7	253.3	356.3	263.3	278.4	0.298424	0.182262
TraesCS2A03G0397300	1967.5	2077.1	1943	1985.5	2041.4	2060.4	0.0238246	0.528739
TraesCS2A03G0399000	597.9	611.6	603.6	549.2	544.3	584.9	-0.111372	0.0615957
TraesCS2A03G0399600	48.4	40.2	61.1	60.5	53.8	58.3	0.205358	0.336375
TraesCS2A03G0401700	851	865.6	836.9	1035.9	946	999.1	0.22332	0.0234741
TraesCS2A03G0402700	467.8	430.9	466	476.4	509.2	459.8	0.082885	0.228891
TraesCS2A03G0407900	130.1	153.2	146.4	154.5	160.7	140.2	0.0838045	0.403115
TraesCS2A03G0411400	346	355.6	377.7	401.8	365	377.6	0.0844955	0.205262
TraesCS2A03G0412200	1481.2	1350.8	1493.4	1428	1447.4	1394.4	-0.0186651	0.73138
TraesCS2A03G0412800	642.5	661.6	592	864.2	712.7	762.8	0.303289	0.0617524
TraesCS2A03G0413700	3840.9	3894.7	3764.6	3792.2	3735.8	3888.3	-0.0105638	0.657466
TraesCS2A03G0414000	7180.2	8467.9	7945.5	8620.2	8933.6	8181.1	0.125331	0.191526
TraesCS2A03G0416500	4315.4	4002.3	3654.6	3857.4	4164.1	4055.6	0.0125737	0.879515
TraesCS2A03G0417800	186.3	212.1	199.3	193.7	190.6	187.8	-0.0631542	0.370734
TraesCS2A03G0418100	56.7	62	73.6	57.4	52.8	54	-0.227905	0.195221
TraesCS2A03G0423700	79.8	70.3	75.7	76	58.1	59.6	-0.221222	0.194984
TraesCS2A03G0424000	307.6	302.3	319.6	294.3	303.4	282	-0.0794433	0.110375
TraesCS2A03G0424400	759.5	734.8	684.5	775.1	790.7	868.9	0.16021	0.084065
TraesCS2A03G0425400	273.1	283.3	296.8	273.3	296.2	271.3	-0.0211213	0.715152
TraesCS2A03G0427100	114.5	96.4	131.9	146.1	129.5	132.4	0.251202	0.155959
TraesCS2A03G0428100	635.3	629.1	745.4	582.8	604.6	613.9	-0.158013	0.20224
TraesCS2A03G0433300	1211.7	1303.9	1280.9	1266.8	1277.3	1302.2	0.0188013	0.620489
TraesCS2A03G0435300	2757.6	2687.1	3692.8	2906.8	2977.5	3179.9	-0.0116198	0.947713
TraesCS2A03G0437800	1779.9	2409.9	1803.5	2890	2793	2736.4	0.490367	0.0534908
TraesCS2A03G0445000	19038.8	18018.4	19678.4	17021.2	17909.4	17822.6	-0.104996	0.0924029
TraesCS2A03G0449600	2678.4	2537.9	2635.4	2442.2	2453.1	2391.1	-0.107799	0.0293936
TraesCS2A03G0451700	52.4	50.9	54.5	57.4	57.3	64.2	0.181056	0.0733365
TraesCS2A03G0454700	76.2	74.2	68.7	67.4	63.8	67.2	-0.143177	0.071702
TraesCS2A03G0457800	3817.5	3547.7	3777.2	3360.9	3373.9	3427.1	-0.13289	0.0532461
TraesCS2A03G0460000	272.4	266.8	271.4	259	234.9	244	-0.135565	0.0672753
TraesCS2A03G0460300	8480.2	11844	7300	12512.3	11465	10942.8	0.338125	0.209124
TraesCS2A03G0460500	398.3	503.7	475.5	542.8	462.7	459.6	0.0889468	0.522572
TraesCS2A03G0462600	626.4	617.8	732.5	746.9	736.4	716.1	0.154016	0.176003
TraesCS2A03G0466200	817	758	865	765.6	764	769.2	-0.0860002	0.267462
TraesCS2A03G0467300	212.8	207.6	215.2	222.6	206.3	234.1	0.0608897	0.375954
TraesCS2A03G0467400	499.9	493.6	507.5	429	434.5	426.3	-0.218777	0.000391338
TraesCS2A03G0470600	1509	1645.1	1796.6	1785	1887.3	1812.3	0.147754	0.154586
TraesCS2A03G0474000	201	246.5	230	210.1	236.3	217	-0.0303419	0.779309
TraesCS2A03G0474200	437.8	588.5	525.4	637.5	572.7	546.4	0.178936	0.267454
TraesCS2A03G0475300	326.9	317.2	323.4	269.8	323.3	335.7	-0.0588937	0.589947
TraesCS2A03G0475600	5485.2	5269.8	4884.5	4516.2	4596.5	4515.7	-0.198578	0.0592667
TraesCS2A03G0475700	597	609.4	766.4	704.1	740.9	686.3	0.111489	0.438061
TraesCS2A03G0479800	385	383.7	380	370.1	413.8	420.7	0.0685521	0.360445
TraesCS2A03G0480500	807.7	813.6	861.4	902	973.5	926.2	0.174393	0.0184608
TraesCS2A03G0485200	2148.7	2075.2	1900.9	2146.2	2119.1	2164.4	0.0700887	0.299567
TraesCS2A03G0486700	119.1	116.6	121.8	134.7	130	129.2	0.139886	0.00629767
TraesCS2A03G0487300	1007.7	941.4	903.6	1108.8	1265.6	1232.3	0.338351	0.016264
TraesCS2A03G0487400	106	106	108.1	116	94.6	110	0.00225175	0.981573
TraesCS2A03G0489900	195.6	195.1	200	172.1	183.2	181.3	-0.138579	0.0203535
TraesCS2A03G0490400	3813.7	3826	3800.7	4098.2	3893.3	4082.5	0.0777662	0.0832236
TraesCS2A03G0493500	331.9	314.4	311	351.9	341.6	333	0.100691	0.0544602
TraesCS2A03G0494000	540.5	527.9	522.5	513	513.4	526.9	-0.0345067	0.150524
TraesCS2A03G0495700	730.3	685.1	695.7	598.6	621.7	662.9	-0.164809	0.0352337
TraesCS2A03G0497200	11795.5	11189.3	10687.8	10538.6	12117.6	12183	0.0491364	0.575053
TraesCS2A03G0498900LC	2503	2215.6	2753.3	2215.3	2361.8	2048.5	-0.173424	0.208549
TraesCS2A03G0499700	5292.7	5264.2	5439.4	5068.2	5216.5	5384.6	-0.0297975	0.375246
TraesCS2A03G0501200	246.9	215.6	288.9	224.9	238.8	252.6	-0.0690172	0.647334
TraesCS2A03G0502100	490.9	449	421.2	402.6	446.9	433.2	-0.0855893	0.348972
TraesCS2A03G0503800	1571.1	1466.9	2159.7	1696.5	1833.4	1944.6	0.0748538	0.717725
TraesCS2A03G0505200	314.2	318.1	312.4	383.8	315.7	336.6	0.133235	0.269072
TraesCS2A03G0505800	163.7	182.9	144.4	159.1	159.7	148.1	-0.0726094	0.552629
TraesCS2A03G0505900	1103	1152.1	1172.5	1092.1	1116.3	1048	-0.0739208	0.117972
TraesCS2A03G0518800	9420.7	10435.4	10107.7	8180	8100.7	8325.2	-0.284216	0.022638
TraesCS2A03G0521000	1047	1026.6	1193.2	959.2	993.3	985.4	-0.153093	0.167608
TraesCS2A03G0521100	3778.6	3749.5	3792.3	4037.9	3830.9	3942.7	0.0612673	0.105849
TraesCS2A03G0521900	300	244.4	300.5	286.5	287.7	283.3	0.0213561	0.842668
TraesCS2A03G0522600	4587.5	4277.4	4589.6	3918.5	4154.5	3936.8	-0.163877	0.0233842
TraesCS2A03G0524700	8680.8	8895.8	8905.9	9427.3	9201.4	9756.9	0.10012	0.0418019
TraesCS2A03G0527300	2382.1	2183.2	2396	2258.3	2221.6	2244.3	-0.0499941	0.369034
TraesCS2A03G0528100	1542.7	1466.3	1440.9	1459.3	1385.7	1439.2	-0.0547471	0.223349
TraesCS2A03G0529700	369.5	450.3	387.7	472.9	470.4	416.6	0.171477	0.177711
TraesCS2A03G0536100	431.8	398.1	522	514.9	465.3	487.3	0.118372	0.413178
TraesCS2A03G0537200	3139.7	2860.2	3456.4	2464.3	2833.6	2551	-0.268785	0.0694258
TraesCS2A03G0540800	594.3	631	603.6	641.7	597.3	602.8	0.0101402	0.82154
TraesCS2A03G0545200	3409.4	3532.5	3409.8	2741.1	2752.3	2870	-0.307706	0.000337416
TraesCS2A03G0546700	1578.6	1627.9	1576.9	1360.6	1537.6	1415.7	-0.149044	0.0843274
TraesCS2A03G0547500	345.9	340.8	345.4	341.3	319.8	341.4	-0.0419805	0.301735
TraesCS2A03G0550000	4350.6	4853.3	4013.6	5091.8	5142.9	5257.6	0.229102	0.0844308
TraesCS2A03G0552300	763.1	686.2	748.9	618	628	583.7	-0.264716	0.017983
TraesCS2A03G0552800	213.5	208.1	235.6	239.5	234.6	247	0.133867	0.111719
TraesCS2A03G0556400	2387.2	2399.2	2365.6	2593	2612.1	2544	0.115682	0.00353199
TraesCS2A03G0559100	8656.9	8359.1	9054.7	7426	7680	7879.5	-0.181705	0.0177563
TraesCS2A03G0568200	347.4	344.7	335.1	337.9	378.1	299.7	-0.0162428	0.881952
TraesCS2A03G0578700LC	353.8	297.8	392	323	324.5	317.6	-0.112819	0.439853
TraesCS2A03G0582500	822.2	804.3	824.2	839.5	803.5	773	-0.0205734	0.616085
TraesCS2A03G0592700	1809.4	1628.7	1935.1	2007.5	1935.7	1893.7	0.119421	0.217738
TraesCS2A03G0593000	1066.2	1151.1	1210.6	2074.4	1963.3	1529.7	0.699679	0.0431375
TraesCS2A03G0593900	331.1	316.2	358	387.4	352	351.7	0.118157	0.168454
TraesCS2A03G0595200	54	49.1	58.6	60	53.6	53	0.0430687	0.66951
TraesCS2A03G0599200	837.9	830.4	855.5	909.9	875	867.8	0.0718639	0.0597625
TraesCS2A03G0605300	863.7	886.1	882.8	774.6	795.5	825.8	-0.135921	0.0194073
TraesCS2A03G0608700	445	485.7	474.4	449.5	474.7	493.6	0.0129812	0.821929
TraesCS2A03G0611400	1507	1561.9	1625.4	1334.7	1440.1	1444.1	-0.154043	0.0330183
TraesCS2A03G0613800	6677.9	8838.1	5691.5	9194.2	8808.4	8540.1	0.323741	0.191741
TraesCS2A03G0614700	340.2	362.8	345.9	382.5	387.6	385.7	0.140015	0.0296132
TraesCS2A03G0615300	9762.7	8950.5	9499	8752.1	8816.6	8704.6	-0.102722	0.111483
TraesCS2A03G0618700	1018.8	916	966.9	829.9	860.3	832	-0.202216	0.0399374
TraesCS2A03G0619000	422.1	407.8	346.4	339.4	298.4	273.4	-0.368416	0.0446175
TraesCS2A03G0620000	256.6	326.5	273.9	268.9	284.5	287.1	-0.0280474	0.82147
TraesCS2A03G0621000	687.8	751.3	834.6	820	869.5	847.2	0.157911	0.16599
TraesCS2A03G0639800	343.6	423.3	439.8	700.5	569	515.8	0.565099	0.0518921
TraesCS2A03G0641000	1117.8	987.5	1141.7	1056.6	1001.1	1050.2	-0.0631673	0.441681
TraesCS2A03G0643800	4590.3	5663.5	5209.1	6049.8	5756.4	5809	0.18801	0.138661
TraesCS2A03G0644200	1206.1	1160.5	1071.6	1162.1	1164.8	1090.6	-0.00871213	0.890278
TraesCS2A03G0645200	20209.2	16615	18110.4	17106.2	17063.9	17657.3	-0.0840001	0.425883
TraesCS2A03G0647200	1278.2	1138.6	1319.1	1204.9	1088.6	1306.9	-0.0532986	0.617593
TraesCS2A03G0647300	3745.2	4024.2	3776.5	3445.8	3777.7	3623.6	-0.0900712	0.148889
TraesCS2A03G0651000LC	1509	1338.2	1614.6	1130.2	1249.6	1214.7	-0.311835	0.0524571
TraesCS2A03G0653900	254.1	264.4	259.4	298.5	281.1	289.2	0.159439	0.0113988
TraesCS2A03G0661600	771.9	717.8	602.8	725.4	659.5	722.1	0.00996269	0.935192
TraesCS2A03G0663900	616.4	614	647.3	602.7	622.1	641.6	-0.00870837	0.820274
TraesCS2A03G0667000	23.2	26.1	34.8	31.5	36.7	35.8	0.306406	0.188396
TraesCS2A03G0673900	1639.9	1597.3	1450.7	1661.1	1480.1	1612.7	0.0201698	0.794002
TraesCS2A03G0674600	210	220.7	224	254.3	230.2	232.2	0.130535	0.0977039
TraesCS2A03G0675400	97	91.6	123.8	143.6	127	115.4	0.305206	0.13236
TraesCS2A03G0675800	1881.8	1883.6	1946.4	2014.7	2066.3	1830.1	0.0494812	0.455817
TraesCS2A03G0676100	2635.8	2597.5	2440.4	2468.5	2522.3	2585	-0.0185241	0.665352
TraesCS2A03G0676300	86	49	82.6	79.2	70.5	88.8	0.132311	0.630442
TraesCS2A03G0676400	1040.7	937.1	892.9	814.7	796.7	794.7	-0.254706	0.0686399
TraesCS2A03G0676600	179.6	136.2	168.3	137.9	138.5	146.4	-0.19533	0.253956
TraesCS2A03G0677700	117	116.8	154.6	97	101.9	118.6	-0.290787	0.193576
TraesCS2A03G0680800	1252.1	1191.7	1074.4	1776.9	1377.1	1620.1	0.440391	0.0518026
TraesCS2A03G0680900	6757.6	6805.5	6423.5	6966.2	6894.8	6801.5	0.0479817	0.193025
TraesCS2A03G0681200	41.6	48.8	67.4	46.8	67.1	58.4	0.126825	0.645384
TraesCS2A03G0683500	67.7	62.5	81	66.2	64.7	64.5	-0.112179	0.440128
TraesCS2A03G0685200	13667.8	12748	12279.1	11287	11350.2	10940.2	-0.204653	0.0425109
TraesCS2A03G0685600	503.1	850.5	557.3	505	653.1	491.6	-0.212049	0.521645
TraesCS2A03G0689100LC	1499.4	1399.3	2053.9	1701	1449.7	1896.5	0.0272972	0.90336
TraesCS2A03G0692200	1286.6	1213.7	1351.5	995.1	1139.1	1181.6	-0.216176	0.0676926
TraesCS2A03G0693800	16115.6	21547.7	17132	18007.1	21986.8	20704.2	0.147599	0.394852
TraesCS2A03G0697200	486.2	498.9	482.8	465.1	462.2	486.2	-0.0544818	0.126198
TraesCS2A03G0697300	182.8	213.4	170.9	187.1	200.4	201.4	0.0544195	0.633528
TraesCS2A03G0697500	3707	3650.5	4012	3501.5	3379.3	3114	-0.185919	0.0459906
TraesCS2A03G0698200	573.5	609.8	563.7	547.8	568	597.6	-0.0280176	0.607851
TraesCS2A03G0699400	3086.6	3280.5	3120.9	3832	3356.4	3603.7	0.1858	0.0698702
TraesCS2A03G0702200	2808.1	2766.2	3030.7	2572.2	2651.1	2603.9	-0.136679	0.0779091
TraesCS2A03G0702800	311	423.3	299	375.8	423.4	356.9	0.162007	0.424456
TraesCS2A03G0703600	1122.7	1204.1	1253.2	1351.1	1303.4	1390	0.176002	0.0342033
TraesCS2A03G0705800	195.9	203.1	251.2	274.8	285.7	293.1	0.392677	0.0494963
TraesCS2A03G0708800	2725.8	2656.9	2883.3	2391.6	2485.2	2476.4	-0.168817	0.0298052
TraesCS2A03G0708900	522.1	443.7	256.2	443.2	410.5	439.7	0.0819242	0.792218
TraesCS2A03G0709300	13584.6	14288.3	13542.6	15995.2	15657.9	15695.6	0.193154	0.00663018
TraesCS2A03G0712900	1487	1474.1	1609.7	1477.2	1565	1591.8	0.0198114	0.723774
TraesCS2A03G0713500	76.2	89	91.8	122.8	93	101.2	0.302714	0.139816
TraesCS2A03G0714400	361	386.5	362	373.6	393.7	399.7	0.0728949	0.170577
TraesCS2A03G0715000	593.4	535.6	627.8	572.5	523.9	528.1	-0.112954	0.245393
TraesCS2A03G0718300	1568.4	1584.8	1746	1654.5	1608.4	1604.4	-0.00942449	0.871305
TraesCS2A03G0720900	308.5	293.3	287.4	332.2	298.4	306.9	0.0763107	0.261732
TraesCS2A03G0721300	1173.4	1363.7	1334.6	1509	1520.7	1441.7	0.207759	0.0613127
TraesCS2A03G0728000	652.6	724.4	505.2	680.4	696.3	679.1	0.12728	0.464652
TraesCS2A03G0729700	155.4	139.1	174	127.3	130.9	130.6	-0.269021	0.11705
TraesCS2A03G0729900	3232.2	3232.4	3356.2	3247.2	3253.5	3338.9	0.00275912	0.908349
TraesCS2A03G0731800	13465.4	14169.6	13197.5	14666.1	13515.6	15252	0.089097	0.231202
TraesCS2A03G0732900	19819.8	19306.8	17984.9	18459.7	18467.4	16878.1	-0.0860357	0.220852
TraesCS2A03G0733200	306.7	269.2	333.2	285.4	288.2	306.2	-0.0472634	0.660142
TraesCS2A03G0733400	9054.4	7543.2	6829.4	5632.6	6047.5	5779.5	-0.424152	0.0890686
TraesCS2A03G0734800	77.2	52.3	52.4	50.2	59.2	64	-0.0690416	0.779294
TraesCS2A03G0735500LC	481.8	424.9	494.6	487.4	463	456.8	0.00606154	0.938708
TraesCS2A03G0736600	118.8	116.9	135.8	134.9	131.1	123	0.0664079	0.45948
TraesCS2A03G0738000	477.8	427.5	507.2	416.4	422.5	470	-0.109896	0.302178
TraesCS2A03G0738500	541.6	853	511.6	935.5	923.2	742.9	0.4487	0.157118
TraesCS2A03G0740300	691.5	634.9	678.4	1148.3	1116.5	1034.7	0.718789	0.00154828
TraesCS2A03G0741400	14003.9	14536.2	12958.1	16578.9	16554	16357.9	0.254112	0.0267293
TraesCS2A03G0741500	149.4	208.2	144	136.3	157.3	148.4	-0.182491	0.439239
TraesCS2A03G0746700	65.7	62.5	44.3	43.8	51.6	39	-0.360063	0.19041
TraesCS2A03G0751100	2018.2	2105.8	1895.5	1802.3	1692.9	1770.6	-0.192991	0.0348715
TraesCS2A03G0752200	342.5	329.9	319	317	306.4	344.2	-0.0350565	0.585343
TraesCS2A03G0760500	1570.9	1593.2	1877	1915.5	1804.4	1911.8	0.159832	0.174172
TraesCS2A03G0766200	284.5	312	306.1	329.8	318.1	281.8	0.0426785	0.6238
TraesCS2A03G0768200	771.7	734.1	817.4	754.2	720.6	725.7	-0.078282	0.225987
TraesCS2A03G0769200	360.7	314.4	329.8	268.7	274.7	268.6	-0.3075	0.0394642
TraesCS2A03G0772200	2191.5	2332.3	2270.3	2371.2	2325.2	2570.9	0.097137	0.160726
TraesCS2A03G0775500	28.3	27.9	38.5	21	14.4	19.7	-0.781312	0.0416916
TraesCS2A03G0777200	1307.8	1159.6	1225.2	1103.3	1144.8	1261.3	-0.0734126	0.393406
TraesCS2A03G0777400	382.8	308.8	363.1	270.3	260.4	266.4	-0.404	0.058195
TraesCS2A03G0777500	340.9	359.8	369	546.1	591.1	557.6	0.663909	0.000561637
TraesCS2A03G0777900	1077.8	1051	1182.5	1218.9	1154.2	1213.7	0.1153	0.134979
TraesCS2A03G0779600	548.9	616.6	613.4	608.4	649.7	561.9	0.032953	0.70479
TraesCS2A03G0780100	1767	1704.1	1877.3	1477.8	1688.2	1494.4	-0.198654	0.0576883
TraesCS2A03G0782700	74.9	75	75.7	76.5	84	76.7	0.0723369	0.256855
TraesCS2A03G0784400	680.9	690.7	624.7	746.5	720.9	787.8	0.175927	0.0383139
TraesCS2A03G0785800	1042.6	924.5	705.5	681.4	687.3	665.3	-0.393924	0.16333
TraesCS2A03G0786900	1281.3	1295.4	1301.4	1347.5	1254.5	1379	0.0377809	0.456423
TraesCS2A03G0793800	93.2	115.3	106.9	117.2	108.2	113.9	0.105379	0.344992
TraesCS2A03G0798000	10190.3	9064.2	9079.5	7765	8034.4	8562.2	-0.217925	0.0494879
TraesCS2A03G0798700	271.2	213.2	154	129	126.9	131.4	-0.721009	0.131634
TraesCS2A03G0799000	466.5	480.4	512.3	547.7	504.1	511.6	0.0995093	0.143183
TraesCS2A03G0801300	1239.5	1313.9	1315	1210.5	1174.5	1233.4	-0.0963851	0.0587812
TraesCS2A03G0801800	274.2	288.8	281.1	277.9	301.2	302.8	0.0632012	0.258933
TraesCS2A03G0802500	783	785.2	638.8	708.9	731.1	700.9	-0.0438692	0.695986
TraesCS2A03G0804000	7369.2	9486.9	6670.1	10658.5	10349.7	9933.6	0.395289	0.0923448
TraesCS2A03G0805000	49.6	50.9	49.2	41.6	45	52.1	-0.110106	0.357361
TraesCS2A03G0808000	289.5	278.5	273.4	260.9	297.4	269.9	-0.0228126	0.739704
TraesCS2A03G0808900	689.7	541.5	590.2	477.7	428	455.8	-0.419851	0.0603622
TraesCS2A03G0809500	1276.9	1326.6	1337.2	1504.8	1377.3	1405.5	0.121718	0.0775033
TraesCS2A03G0809700	4878.4	4533.7	5107.3	4679.1	4507.8	4585.8	-0.0761704	0.270919
TraesCS2A03G0810700	39.5	38.1	53.8	44.3	40.3	40.9	-0.0662779	0.736594
TraesCS2A03G0811300	41	39.8	36.2	37.9	35.8	38.9	-0.0553017	0.446873
TraesCS2A03G0811600	5473.5	5657.6	5389.7	5663.8	5346.6	5316.6	-0.0170238	0.662889
TraesCS2A03G0813300	600.3	517.7	625.3	597.2	610.6	587	0.0420022	0.653098
TraesCS2A03G0813400	182.2	188.1	210	228.7	198.5	207.8	0.129958	0.212537
TraesCS2A03G0818200	2593.6	2893.1	2599.2	3543.3	3451.6	3459.5	0.37063	0.0103623
TraesCS2A03G0818300	1394.2	1417.1	1327.7	1614.3	1740	1552.7	0.245559	0.0267665
TraesCS2A03G0819300	115.7	92.4	118.8	163.1	142.9	129.2	0.412829	0.0503904
TraesCS2A03G0820500	41.9	34.2	48.1	48.3	46.9	47.1	0.19627	0.2715
TraesCS2A03G0821400	5948	6598.1	6324.7	7026.9	6918	6923.2	0.145144	0.0669686
TraesCS2A03G0821600	365.4	360.2	381.3	348.8	332.9	317.7	-0.147391	0.0362758
TraesCS2A03G0827100LC	343	305.6	437.7	282.2	341.1	309.5	-0.219783	0.32587
TraesCS2A03G0827800	248.3	227.6	208.3	239.7	228.1	237	0.0427958	0.618834
TraesCS2A03G0830600	810.8	756.4	857.2	1026.8	930.7	1156.2	0.361002	0.0547646
TraesCS2A03G0830700	152.8	160	152.9	181.2	171.3	177.8	0.187408	0.00513872
TraesCS2A03G0831200	720.2	635.3	599.9	642.8	595.3	576.5	-0.107812	0.330372
TraesCS2A03G0831700	1036.3	1034.3	1084.4	976.8	1001.9	982.4	-0.0915068	0.0411032
TraesCS2A03G0835300	556.3	564.4	523.7	416.4	469.6	513.8	-0.232341	0.084417
TraesCS2A03G0836300	223.2	229.6	251.7	247.1	245.4	268.2	0.110728	0.175371
TraesCS2A03G0837300	297	346.9	337.3	366.4	360.3	407.9	0.209565	0.0751075
TraesCS2A03G0839100	90.2	101.3	153.1	155.5	165.6	154.9	0.466039	0.148443
TraesCS2A03G0840600	850.4	812.1	840.7	876	854.7	839.8	0.0382754	0.22369
TraesCS2A03G0841200	143.2	131.6	149.9	139	144.7	140.6	-0.00135943	0.982867
TraesCS2A03G0842400	7229.9	7518.4	7103.5	9905.5	8360	9037.5	0.321307	0.0471475
TraesCS2A03G0843800	655.3	642.8	658.5	504.3	524.2	565.3	-0.295878	0.0161736
TraesCS2A03G0847700	2637.5	2274.1	2482.6	2760.7	2514.2	2665.7	0.102854	0.235118
TraesCS2A03G0847900	2559.8	2248.6	2544.9	1991.3	1945.1	2104.4	-0.283652	0.0329207
TraesCS2A03G0851400	4764.8	4775.3	4292	3935.2	4255.5	4156.2	-0.163871	0.0693471
TraesCS2A03G0853600LC	410.3	421	431.3	549.9	544.7	470.9	0.310226	0.0515905
TraesCS2A03G0861400	3263.4	3099.2	3551.9	3073.4	3208.5	3041.5	-0.0886839	0.272427
TraesCS2A03G0863200	960.8	1048.9	887.3	989.2	1000.8	947.7	0.0201274	0.804984
TraesCS2A03G0864400	949.9	903.8	826.1	847.1	805.4	787.9	-0.135008	0.144435
TraesCS2A03G0864600	18313	18855.1	19768.1	17307.9	17546.9	14942.2	-0.193287	0.0846247
TraesCS2A03G0868600	17235.1	16898	17788.6	17352	17712.5	18535.7	0.0459008	0.274116
TraesCS2A03G0870100	155.1	180.1	149	205.4	201.4	183.4	0.285601	0.0444362
TraesCS2A03G0871700	532.1	537.1	731.5	558.4	594.5	500	-0.123558	0.544002
TraesCS2A03G0871800	91.5	85.1	38.1	56.2	46.2	35	-0.64394	0.262057
TraesCS2A03G0872700	229.9	201.8	202.2	207.5	181.9	179	-0.157349	0.16792
TraesCS2A03G0873800	267.8	293.1	282	300.2	301.8	306.6	0.108284	0.087457
TraesCS2A03G0874800	161	156.5	187.6	164.1	137.2	163.4	-0.120269	0.363652
TraesCS2A03G0876100	82.1	70.1	75.1	84.9	87.2	80.3	0.151114	0.123176
TraesCS2A03G0886200	5271.8	5087.7	5110.2	5286.6	5104.2	5370.9	0.0269779	0.380344
TraesCS2A03G0887900	361.8	333.7	535.6	425.7	385.4	436.5	0.0192075	0.939552
TraesCS2A03G0888400	59.4	54.7	66.6	75.1	72.6	73.1	0.289144	0.0549748
TraesCS2A03G0888500	50	40.5	42.7	48.8	40.2	49.4	0.0552499	0.69644
TraesCS2A03G0889600	92.3	83.6	103.6	97.9	110.1	105.4	0.165157	0.185978
TraesCS2A03G0894700	194.6	170.4	188.1	172.5	168	186.9	-0.0686428	0.407496
TraesCS2A03G0900600	4322.5	4917.7	4228.1	9197.7	7755.5	7336.5	0.850777	0.0142825
TraesCS2A03G0904000	195.9	169.5	200	180.6	166.7	163.2	-0.147361	0.189053
TraesCS2A03G0904700	36	38.1	27.8	44.7	26.6	43.1	0.166933	0.570599
TraesCS2A03G0906200	170.1	161.4	177.9	181.2	178.2	165.8	0.044068	0.475958
TraesCS2A03G0906700	1612.5	1904.6	1802.7	1674.6	1663.7	1720.1	-0.0726909	0.416644
TraesCS2A03G0907300	54	51.4	49.2	49.6	48.5	46.7	-0.0944787	0.129372
TraesCS2A03G0908100	122.9	107.9	129.8	129.2	124.2	125.5	0.0714177	0.446824
TraesCS2A03G0908500LC	29.2	35.8	42.6	57.3	49.4	53.7	0.575996	0.0256392
TraesCS2A03G0909400	56.4	52.6	55.2	63.8	49.7	56.9	0.0534712	0.66724
TraesCS2A03G0909900	957.6	933.2	994	985.1	881.6	932.2	-0.0436114	0.465697
TraesCS2A03G0915000	47.7	45.9	38.8	52.3	50.1	52.2	0.223637	0.104081
TraesCS2A03G0917900	370.9	358.2	335.6	310.8	341.9	353.3	-0.0818167	0.300456
TraesCS2A03G0921000	344.9	345.5	357.6	291.3	318.2	316.7	-0.178243	0.0270702
TraesCS2A03G0926300	1280.1	1238.9	1257.8	1277.2	1265.4	1260.6	0.0100494	0.549289
TraesCS2A03G0926800	97.2	102.8	93.5	107	97.9	99.6	0.0530817	0.399018
TraesCS2A03G0928000	24148.5	23297	20337.6	18104.9	19427.2	18025.9	-0.286931	0.0566564
TraesCS2A03G0928800	353	411.2	411.4	402.9	486.8	386.4	0.118344	0.421623
TraesCS2A03G0935100	2282.1	1954.8	2429.7	1971.9	2006.7	1967.9	-0.16491	0.228603
TraesCS2A03G0935300	5002.1	5553.4	4720.9	6304.8	5876.9	5979	0.249515	0.0394279
TraesCS2A03G0941800	234.2	242	235.6	246.1	232.1	233.9	0.00060792	0.985293
TraesCS2A03G0943600	536	579.8	563.8	762.9	742.8	775	0.441359	0.000371764
TraesCS2A03G0947200	42.3	37.8	53.9	40.5	45.7	36.9	-0.122402	0.550839
TraesCS2A03G0948600	425.9	481.8	401.3	516.1	558.3	496.5	0.263126	0.0472969
TraesCS2A03G0952000LC	583.8	598.9	571.4	538.3	534.1	569.4	-0.0954526	0.0581571
TraesCS2A03G0956500	36.6	25.8	35.8	38.4	32.2	35.2	0.107545	0.563173
TraesCS2A03G0957300	21180.4	29567.3	27391.7	23252.3	23462.9	16801.4	-0.298916	0.218503
TraesCS2A03G0957800	90.3	82.3	93.8	89.3	85.7	83.2	-0.0451051	0.527449
TraesCS2A03G0958100	150	135.2	182.6	184.4	179.3	192.5	0.249712	0.162672
TraesCS2A03G0958600	9614.7	9631.4	10190.6	7477.8	8257.5	7745.1	-0.326159	0.00293804
TraesCS2A03G0959400	6151	5044.7	6068.1	4817.9	4484.3	5004.4	-0.271069	0.0931218
TraesCS2A03G0959500	1501.4	1473.9	1559.7	1620	1652.4	1662.1	0.121801	0.0188608
TraesCS2A03G0959700	476.1	535	540.7	549	570.4	543.8	0.100019	0.206447
TraesCS2A03G0961600	188.3	170.6	183.1	163.2	183.1	180.4	-0.0413114	0.566335
TraesCS2A03G0964100	6884.1	7235.5	7897.3	6198.7	6675.5	6965.8	-0.150199	0.12812
TraesCS2A03G0964300	25.6	32	32	32.3	40.2	33.5	0.242494	0.169728
TraesCS2A03G0968500	85.5	78.8	74.6	86.4	80	76.9	0.0263295	0.746562
TraesCS2A03G0970700	725.8	690.3	709.4	646.8	646	619.9	-0.152192	0.00673397
TraesCS2A03G0971500	13443.8	11637	14534.5	11123.6	11522.8	11950.3	-0.195423	0.179309
TraesCS2A03G0976200	94.7	185.3	110.1	323.4	275.7	249.6	1.12141	0.0142071
TraesCS2A03G0976400	2397.7	2278.5	2381.7	2434.7	2443.9	2609.1	0.0852836	0.113086
TraesCS2A03G0977100	353.4	367.2	347.2	359.8	342.7	377.4	0.0162563	0.750067
TraesCS2A03G0977600LC	45.2	37.3	32.1	36.4	36.2	30.2	-0.156767	0.428352
TraesCS2A03G0982300	413.2	363.7	382.7	409.6	432.3	527.5	0.239917	0.183063
TraesCS2A03G0982400	805	851	881.4	1074.7	962.7	969.8	0.24507	0.0291532
TraesCS2A03G0985400	72.4	56.8	57.5	68	59.5	63.4	0.0320952	0.820864
TraesCS2A03G0989900	90.9	95.8	98	93.9	88.6	88.1	-0.0732807	0.169746
TraesCS2A03G0990200	332.2	275.6	264	237.6	283.5	206.7	-0.260455	0.193039
TraesCS2A03G0990300	158.7	155	157.3	134.4	137	142.8	-0.1854	0.00811336
TraesCS2A03G0993700	2307.1	2424	2062.1	2192.2	2125.6	2185.8	-0.0628528	0.462302
TraesCS2A03G0997100	42.5	39.1	51.7	38.7	47.1	39.5	-0.0892904	0.597733
TraesCS2A03G1004300	5373.5	5266.3	5106.6	5077	5283.1	5228.8	-0.0145029	0.625583
TraesCS2A03G1006300	499.4	421	507	419.8	382.1	429.3	-0.213325	0.125034
TraesCS2A03G1006800	28087.7	31650.7	26617.6	39040.1	34149.3	37265.9	0.355094	0.0178357
TraesCS2A03G1007000	1208.8	1165.1	1261	1326.3	1263.6	1252.3	0.0800169	0.129987
TraesCS2A03G1009500	3562.4	3912.8	3465.4	3717.2	3624.8	3679.4	0.0106156	0.86262
TraesCS2A03G1013000	99	98.2	135.8	120.3	128.8	97.4	0.0573332	0.787647
TraesCS2A03G1014100	771.4	886.7	850.2	1001.5	913	899.5	0.165912	0.0947848
TraesCS2A03G1014500	346.2	300.4	375.1	285.4	323.7	324.4	-0.13025	0.323025
TraesCS2A03G1016500	837.3	739	823.3	728.6	681.9	781.4	-0.130612	0.17536
TraesCS2A03G1018600	550.6	502.4	563.1	3208.3	2179.8	1581.6	2.10858	0.0639067
TraesCS2A03G1020700	555	505.1	536.1	553.3	544	514.4	0.0139418	0.796433
TraesCS2A03G1025300	703	662.5	731.7	559.9	577.8	585.9	-0.283039	0.0154088
TraesCS2A03G1025500	519.9	485.7	484.6	505.2	503.1	486.7	0.00463952	0.909795
TraesCS2A03G1026700	88.2	91.4	89.3	108.5	93.2	90.9	0.12186	0.287579
TraesCS2A03G1028100	1224.1	1341.5	1336.8	1396.8	1240.5	1281.6	0.0060871	0.9321
TraesCS2A03G1028500	621.5	565.3	757.8	638.5	573.2	542.7	-0.148496	0.39506
TraesCS2A03G1029200	289.6	289.5	312.6	317.3	313.6	292.7	0.0507098	0.382487
TraesCS2A03G1030400	550.9	648.4	624.2	565	667.5	525.4	-0.0528572	0.695496
TraesCS2A03G1039700	1788.6	1438	1010.8	1045.4	1089.5	983.3	-0.442466	0.23752
TraesCS2A03G1039800	181.9	148.5	210.4	207.6	211.7	222.3	0.246579	0.195954
TraesCS2A03G1044400	3285.8	3411.1	3322.4	3594.9	3357.4	3541.8	0.0667967	0.145839
TraesCS2A03G1046100	119.4	133	141.1	125.8	122.8	118.2	-0.10137	0.293374
TraesCS2A03G1049900	17.8	19.4	24.9	18.3	17	18.8	-0.198965	0.340222
TraesCS2A03G1050000	66	59.7	71.9	79.8	72	71.4	0.175754	0.131811
TraesCS2A03G1051300	1931.6	1768.7	2167.4	1899.8	2000.5	1947.4	-0.00492581	0.960017
TraesCS2A03G1051500	117.2	94.4	128.4	98.2	103.6	87.3	-0.233966	0.227537
TraesCS2A03G1052300	1103.1	1232.4	1276.3	1320.1	1393	1314.8	0.15731	0.0990459
TraesCS2A03G1052900LC	3126.1	3100.7	2953.1	3000.7	3005.4	3143.1	-0.00483284	0.893017
TraesCS2A03G1053000	503	455.4	462.6	431.9	435.8	435.7	-0.124627	0.116975
TraesCS2A03G1060300	646.6	603.6	710	575.2	611.9	586.5	-0.14432	0.172493
TraesCS2A03G1060700	2675.1	2239.8	2810.9	2744.2	2662.9	2728.4	0.0745467	0.511961
TraesCS2A03G1061900	17.5	15.2	23.8	24.1	20.7	19.5	0.186568	0.437143
TraesCS2A03G1062900	529.9	550	687	635.5	590.5	656.1	0.0911229	0.528546
TraesCS2A03G1069200	2338.3	2420	3014.6	2381	2303.9	2436.2	-0.126353	0.415836
TraesCS2A03G1069300	436.2	428.6	405.6	392.1	412.1	412.4	-0.0624279	0.196996
TraesCS2A03G1075800	20.2	22.2	26.4	26.7	24.4	23	0.107065	0.461894
TraesCS2A03G1080100	3536.8	3179	3329	2976	3013.5	3019.9	-0.156946	0.0772564
TraesCS2A03G1081100	165	154	170.6	165.1	185.5	151.7	0.0369457	0.725888
TraesCS2A03G1085900	1214	1140.9	1233.9	1406.6	1329.5	1327.4	0.179221	0.0148672
TraesCS2A03G1088100	3902.4	3639	3381	3626	3733.2	4020.1	0.0591219	0.472397
TraesCS2A03G1092800	1619.1	1754.6	1631.4	1760.7	1710.7	1755.1	0.0624463	0.224066
TraesCS2A03G1093000	9292.6	7504.6	9455.6	7630.6	7891.4	8223.2	-0.144835	0.311551
TraesCS2A03G1098600	449	501.7	493.4	564.9	504.6	542.9	0.159039	0.0803125
TraesCS2A03G1099800	281.1	284.8	312.8	368.2	331.6	346.9	0.252405	0.0185923
TraesCS2A03G1100100	537.5	511	488.4	978.6	965.8	1114.5	0.99299	0.00530296
TraesCS2A03G1100400	287.2	337.5	252.6	281.2	358.3	274.4	0.058966	0.75503
TraesCS2A03G1100600	1739.3	1836.8	1824.7	1650	1788.1	1700.9	-0.0716855	0.165187
TraesCS2A03G1100700	4725.8	5728.4	4443.7	6252	5870	5805.1	0.267033	0.109516
TraesCS2A03G1101500	658.4	589.9	682.3	797.2	790.5	790.6	0.300881	0.0320481
TraesCS2A03G1102300	106.3	113.2	115	115.3	110.5	109.7	0.00430656	0.922206
TraesCS2A03G1102800	156.3	116.2	216	182.5	175.9	152	0.0632698	0.829404
TraesCS2A03G1110900	51.1	57.3	48.8	53	52.9	57.5	0.0558068	0.531134
TraesCS2A03G1112900	97.4	108.8	104.7	106.1	96.7	110.7	0.0120148	0.87836
TraesCS2A03G1114900	105.7	87.1	96.9	116.4	114.9	132.4	0.328189	0.0336596
TraesCS2A03G1118900	6737.5	4741.5	6404.4	16595.3	9718.8	14360.2	1.1855	0.0539357
TraesCS2A03G1119900	5339.2	5876	5322.2	6050.5	5769.8	5880.5	0.0980821	0.15431
TraesCS2A03G1120800	929.8	904.5	802.8	878.8	858.8	861.4	-0.0209956	0.775959
TraesCS2A03G1122400	191.2	232.8	272.1	286.5	279	264.3	0.253469	0.190209
TraesCS2A03G1124700	1434.3	1349.1	1522.9	1395.9	1399.7	1500.3	-0.00348842	0.957551
TraesCS2A03G1124800	684.5	684.9	687.4	726.5	662.1	723.3	0.03814	0.47324
TraesCS2A03G1125000	217.4	219.3	250.1	241	220.9	238.6	0.028495	0.734193
TraesCS2A03G1125600	920.8	987.6	918.7	919.1	880.9	789	-0.126928	0.167694
TraesCS2A03G1128500	230.3	226.5	203.2	219.3	191	211.7	-0.0855514	0.349621
TraesCS2A03G1128900	141.5	227.3	101.8	152.4	196.1	150.4	0.0842493	0.830381
TraesCS2A03G1133700	4671.1	4261.4	4797.8	4135.8	4191.7	4206.8	-0.131482	0.130412
TraesCS2A03G1135000LC	133	135	137.8	144.3	148.5	150.9	0.128816	0.00784532
TraesCS2A03G1139700	1565.7	1493.5	1615.7	1470.2	1451.3	1495.4	-0.0819013	0.123936
TraesCS2A03G1140400	831.1	843.8	744.9	703.7	721.2	756.1	-0.149898	0.107606
TraesCS2A03G1140900	5258.8	5528.5	5658.2	5994.8	5793.3	5713	0.0897527	0.0783013
TraesCS2A03G1141000	922.2	639.3	892.1	689.4	795.9	776.7	-0.117301	0.559663
TraesCS2A03G1141300	103.3	80.5	117.8	94.6	62.3	96.7	-0.250082	0.36169
TraesCS2A03G1141400	347.6	285.7	365.7	288.8	257.4	312.2	-0.218835	0.192074
TraesCS2A03G1143600	3837.2	3809.5	3394.7	3406.6	3381	3410.3	-0.114651	0.187914
TraesCS2A03G1147500LC	3785	3372.3	3488.2	2988.3	3027.2	3168.9	-0.212986	0.041387
TraesCS2A03G1149800	6035.8	5570.3	6012.7	5820.3	5379.4	5744.1	-0.0563582	0.331764
TraesCS2A03G1149900	13084.2	12895.5	14250.8	11414.6	12302.9	11238	-0.20277	0.033409
TraesCS2A03G1156200LC	518.9	647.2	448.8	553.6	653.7	585.9	0.151092	0.429566
TraesCS2A03G1156500	314.5	304.1	377.4	332.2	302.1	313.7	-0.0712587	0.567551
TraesCS2A03G1157400	35.9	37.8	35.4	31.9	29.6	29.3	-0.264887	0.00536956
TraesCS2A03G1160500	1566.5	1326.4	1459.7	1440.6	1525.6	1458.7	0.0237674	0.769889
TraesCS2A03G1161300	875.6	867.3	898	792.3	784.6	796.9	-0.153831	0.0049396
TraesCS2A03G1162100	327.8	255.8	289	250.3	265.9	227.7	-0.230212	0.164829
TraesCS2A03G1162800	868.1	1044.6	1103.4	1705.6	1504.5	1566.7	0.66336	0.00346785
TraesCS2A03G1164700	979.2	995.2	1179.3	1144.2	1150.5	1129.3	0.118637	0.295132
TraesCS2A03G1166300	4390.6	5285.7	4181.7	5637.1	5289.5	5365.9	0.233489	0.128696
TraesCS2A03G1167100	43.9	43.4	76.8	42.4	52.6	42.1	-0.259347	0.506597
TraesCS2A03G1167900	4445.6	4694	4748.7	5319.5	4955.5	5301.2	0.165473	0.0222665
TraesCS2A03G1168700	457.7	510.8	560.3	612.8	528	578.6	0.169506	0.176846
TraesCS2A03G1169300	10614	12882	11612.6	15234.5	15715.8	13718.8	0.347453	0.023476
TraesCS2A03G1170700	1565.5	1322	1706.9	1217.3	1319.3	1281.9	-0.26687	0.140406
TraesCS2A03G1174300	32.3	32.9	30.2	34.9	27.8	25	-0.121412	0.479272
TraesCS2A03G1177100	290.6	348.2	351.3	402.8	354.2	337.5	0.144626	0.278936
TraesCS2A03G1177200	457.6	407.3	412.9	378.7	387.4	404.5	-0.126414	0.140095
TraesCS2A03G1178300	238.5	228.1	243.9	193.8	190.5	193.8	-0.297516	0.00807829
TraesCS2A03G1179100	275.9	274.3	234.6	242.4	265.6	238	-0.0731494	0.471676
TraesCS2A03G1179700	39.2	36.9	39.2	50.1	45.6	48.8	0.325677	0.00668435
TraesCS2A03G1182500	9813.8	10119.4	9883.9	10624.1	10326.6	10943.2	0.0971406	0.0407989
TraesCS2A03G1188200	967.2	951.5	924.7	1276.3	989.2	1028.4	0.21218	0.235198
TraesCS2A03G1188400	821.2	806.7	975	824.9	849	866.7	-0.0349506	0.739921
TraesCS2A03G1190400	2800.7	2500.6	2656.4	2486.1	2543.1	2578	-0.064986	0.308715
TraesCS2A03G1198100	764.2	721.3	778.2	776.8	726.5	738.7	-0.0138965	0.767709
TraesCS2A03G1199500	1304.3	1353.5	1399.3	1507.3	1381.8	1489	0.109856	0.0965773
TraesCS2A03G1201700	142.5	138.1	142.4	171.6	155.5	148	0.167574	0.124638
TraesCS2A03G1201800	117.7	113.3	110.6	117	120.5	118.9	0.0611894	0.124585
TraesCS2A03G1204300	473.5	491.7	545.2	511	516.2	574.7	0.0848534	0.362149
TraesCS2A03G1204700	97.6	76.4	64.2	43.2	57.2	48.2	-0.680739	0.0757978
TraesCS2A03G1208400	1384.2	1351.8	1540.2	1520.5	1492.3	1603.3	0.110345	0.184191
TraesCS2A03G1208500	412.7	391.8	434.9	440.9	446.3	447.4	0.106766	0.122006
TraesCS2A03G1209400	589.7	598.9	586.3	549.5	601.7	584.9	-0.0318877	0.491926
TraesCS2A03G1212600	63.2	65.4	64.8	67.6	65.6	62.8	0.0192659	0.614642
TraesCS2A03G1212900	706.8	682	704.2	610.3	678.3	626.3	-0.128303	0.0870269
TraesCS2A03G1216000	112	128.5	136.1	165.7	138.7	148.5	0.26616	0.0755361
TraesCS2A03G1219200	1207.4	2048.7	950	1444	2070.4	1488.2	0.250195	0.539088
TraesCS2A03G1219600	187.5	178.9	155.6	161.6	163.8	143.4	-0.155077	0.207877
TraesCS2A03G1220500	167.1	158.3	199.2	200.2	189.6	196.1	0.159437	0.238083
TraesCS2A03G1221100	3075.1	2931.9	3158.4	2784.4	2729.6	2815.4	-0.137985	0.0386296
TraesCS2A03G1221600	485	473.1	545	551	554	483	0.0792699	0.428284
TraesCS2A03G1225200	88.3	81.3	75.7	84.6	67	79.7	-0.084782	0.510043
TraesCS2A03G1225300	479.2	479.9	476.7	484.1	476	493.2	0.0174777	0.361049
TraesCS2A03G1225600	1460	1372.1	1315.6	1179.8	1264.1	1228	-0.175785	0.0425855
TraesCS2A03G1234000	327.8	324.8	397	256.7	285.9	295.6	-0.324473	0.0772412
TraesCS2A03G1241200	3275.9	3361.4	3561.9	3862.9	3950	4122.8	0.226827	0.00731857
TraesCS2A03G1253800	2815.5	2938.9	2758.4	2927.9	2785	2935.8	0.0228496	0.565549
TraesCS2A03G1253900	414.8	418.1	397.3	407.2	482.5	448.8	0.121724	0.234433
TraesCS2A03G1254900	7078.8	6157	6304.5	5681.3	6210.2	6146.6	-0.115405	0.221401
TraesCS2A03G1256000	34151.9	31822.2	31214.1	33320.7	33892.5	34360.9	0.0636795	0.23912
TraesCS2A03G1263400	404.8	378.4	405.2	378	367.9	366.6	-0.0952152	0.0884685
TraesCS2A03G1263500	2156.1	2203.1	1756.2	2095	2149.2	2094.9	0.0518312	0.652459
TraesCS2A03G1275200	449.7	452.2	469.9	400.4	436.2	454.1	-0.0879164	0.222771
TraesCS2A03G1275800	1323.5	1198.3	1284	1212.7	1242.6	1282	-0.0262034	0.623913
TraesCS2A03G1276200	1178.9	1163.4	1330	1059.6	1283.7	1136	-0.0778868	0.490895
TraesCS2A03G1278800	3039.5	2955.7	3508.4	3330.4	3254.9	3424.9	0.0749248	0.432581
TraesCS2A03G1288500	122.8	94.9	114.7	170.9	169	227.9	0.772462	0.0397806
TraesCS2A03G1288600	7974.1	8185.4	6609.6	7713.8	7676.3	7965.3	0.0366789	0.732525
TraesCS2A03G1294300	49.9	52.6	41.1	54	51.9	49.6	0.114859	0.374987
TraesCS2A03G1299400	1531.9	1522	1470.9	1284.3	1374.6	1298.6	-0.193265	0.00733547
TraesCS2A03G1300500	336.2	347.9	388.8	378.3	377.3	388.6	0.0928236	0.27218
TraesCS2A03G1302200	446.2	436.2	547.5	562.5	579.6	524	0.220561	0.143847
TraesCS2A03G1308200	1262.8	1299.9	1283.4	1383.9	1351.7	1398.5	0.104177	0.00638795
TraesCS2A03G1309400	4856	4303.9	4638.9	4414.2	4457.1	4723.5	-0.0214879	0.73893
TraesCS2A03G1311300	271.1	244.9	284	280.8	284.7	258.6	0.0428194	0.602142
TraesCS2A03G1312000	5959.7	5895.5	6369.6	5331.4	6422.9	5728	-0.060008	0.535289
TraesCS2A03G1313500	61.7	65.4	53.9	66.5	71.1	67	0.176816	0.132182
TraesCS2A03G1320000	440.9	466.9	574.8	604.5	526.7	549.9	0.181276	0.250081
TraesCS2A03G1324300	421.8	346.7	358.9	446.5	475.5	394.1	0.22327	0.131944
TraesCS2A03G1324400	1031.3	1009.8	1174.2	1046.8	1044.7	1145.5	0.00970401	0.912784
TraesCS2A03G1325200LC	23.5	20.2	29.1	27.8	20.6	22.9	-0.0300364	0.88901
TraesCS2A03G1326400	264.5	270.1	292.5	279.4	255.8	274.1	-0.0313872	0.623598
TraesCS2A03G1337300	2556.6	3945.6	2677.3	3558.1	3302.7	3246.4	0.138896	0.56118
TraesCS2A03G1339300LC	352.3	307.5	370.5	388.6	410.4	467.8	0.298124	0.0621882
TraesCS2A03G1342300	140.9	192.3	273.9	328.2	288.5	350.8	0.672327	0.0717283
TraesCS2A03G1343600	722.2	744.7	750.9	668.8	728.3	757.3	-0.0418431	0.509147
TraesCS2A03G1344800	303.4	303.3	308.1	293.3	307	306.3	-0.0129902	0.611093
TraesCS2A03G1344900	28.2	21.3	22.6	19.5	18	16	-0.43046	0.0811964
TraesCS2A03G1348500	64.8	48.6	50.6	43.8	55.1	56	-0.0823587	0.663458
TraesCS2A03G1353500LC	6343.6	8685.4	5380.3	8868.6	6968.1	7795.7	0.211539	0.407117
TraesCS2A03G1357400	222.4	241.5	237.7	223.7	222.8	237.9	-0.035809	0.494603
TraesCS2A03G1357600	28.1	24.1	24.3	30.5	21.5	21.1	-0.0655883	0.758589
TraesCS2A03G1365300	244.7	265.4	350.1	317.1	301.3	309	0.10852	0.560189
TraesCS2A03G1365700	644.2	550	606	519.7	524.7	557	-0.168823	0.121851
TraesCS2A03G1370000	143.2	174.9	151.9	100.8	99.8	102	-0.635249	0.0270825
TraesCS2B03G0006000	183.6	185	207.3	195	195	208.7	0.0560149	0.452861
TraesCS2B03G0025600	1254.4	1283.9	1158.9	1285.8	1148	1125.6	-0.054799	0.507337
TraesCS2B03G0026800	7014.5	7284	7199.2	6831.5	6964.8	6874.2	-0.056609	0.0549099
TraesCS2B03G0026900	7148.6	6378.4	6209.7	5473.3	5779.3	6380.9	-0.162562	0.149607
TraesCS2B03G0033400	4186.8	4192	4091.9	4463.3	4276.8	4384.2	0.073698	0.0355133
TraesCS2B03G0040000	199	190.5	189.6	192.4	203.3	188.3	0.0121559	0.778863
TraesCS2B03G0044200	1788.6	1884.8	1838.8	1996.6	1814.6	1937.8	0.0606828	0.282331
TraesCS2B03G0052900	309.8	335.1	293.1	312.2	289	326.5	-0.0159296	0.844377
TraesCS2B03G0054500	187.9	180.8	221.8	220.4	200.2	246.7	0.176398	0.238322
TraesCS2B03G0071600	308.4	327.3	343.7	343.6	364	341	0.0984943	0.146914
TraesCS2B03G0097900	579.6	526.6	552.5	591.4	570.7	581.7	0.0721816	0.196675
TraesCS2B03G0098000	378.2	398.4	413.1	401.5	407	417.9	0.0438318	0.358209
TraesCS2B03G0098600	1610	1253.9	1504.1	1065.3	1266.2	1077.6	-0.357582	0.0738351
TraesCS2B03G0102100	292.5	276.9	294.3	324.4	266.2	284	0.0180931	0.856486
TraesCS2B03G0102400	1008.1	969	1085.9	1317.1	1225.2	1102	0.250696	0.0694738
TraesCS2B03G0107200	578.5	556.3	443.1	424.4	431.8	442.3	-0.28116	0.154514
TraesCS2B03G0113800	1305.3	1373	1525.3	1303.6	1405.7	1451.1	-0.0149032	0.864289
TraesCS2B03G0115100	590.5	482.9	497.7	459.5	500.1	534.6	-0.0724017	0.562606
TraesCS2B03G0116500	573.5	626.2	581.9	594.6	601.4	589.4	0.00307387	0.945974
TraesCS2B03G0116800	1014.1	977.4	759.9	945.7	938.3	1129.6	0.131322	0.438268
TraesCS2B03G0142700	463.1	534.6	414.4	499.8	517.4	376.8	-0.0186117	0.920142
TraesCS2B03G0142800	406.4	382.3	515.9	393.1	308.4	332.2	-0.33579	0.148994
TraesCS2B03G0164300	2093.7	2131.1	2162.8	1912.5	1989.4	2014.4	-0.110579	0.0175516
TraesCS2B03G0165900	2725.4	2793.9	2709.1	2511.4	2532.7	2605.4	-0.105246	0.00760971
TraesCS2B03G0169100	2264.2	2124.1	2264.1	2076.4	2102.1	2148.8	-0.0722849	0.131689
TraesCS2B03G0172000	180.9	170	178.7	171.8	173	177	-0.0214062	0.533281
TraesCS2B03G0172800	1897.6	1842.2	1992	4310.7	4231.9	3972.2	1.12658	0.000486333
TraesCS2B03G0173000	2681.2	2863.1	2961.1	3185	2973.1	3249.4	0.145432	0.0620004
TraesCS2B03G0174200	1261.8	1184.5	1457.9	1390.3	1306.4	1319	0.0406245	0.699576
TraesCS2B03G0176900	7179.4	6559.8	6118.5	5828.5	6313.1	6167.3	-0.117153	0.230959
TraesCS2B03G0178300	771.9	631.4	757.3	591.5	586.8	555.8	-0.317245	0.0780362
TraesCS2B03G0179700	421.7	394.8	447.4	358.8	340.3	382.7	-0.224449	0.0380676
TraesCS2B03G0180100	4492.7	4691.6	4491.3	4592.9	4564.5	4622.7	0.0109822	0.657095
TraesCS2B03G0184100	529.3	527.9	421.7	397.7	457.1	442.6	-0.188901	0.228027
TraesCS2B03G0185900	370.2	394.7	375.7	327.3	310.7	309.6	-0.267443	0.00295631
TraesCS2B03G0189700	1511.7	1621.9	1548.5	1640.9	1645.7	1731.7	0.100043	0.0633042
TraesCS2B03G0196500	101.7	111.2	105.7	109.6	103.5	106.1	0.00271438	0.954673
TraesCS2B03G0210000	356.4	716.6	412.4	552.5	622.5	552.2	0.217584	0.54869
TraesCS2B03G0210900	2878.8	2894.2	3105.6	3391.1	3199.5	3225.2	0.144774	0.0316275
TraesCS2B03G0223300	153.7	170.5	290.9	296.3	209.6	333.5	0.448537	0.259376
TraesCS2B03G0224600	3509.7	3531.5	3520.5	3158.5	3154.9	3089.1	-0.167726	0.00190198
TraesCS2B03G0229100	949.3	974.1	948.5	944.5	858.4	894.6	-0.0903826	0.134359
TraesCS2B03G0230200	65	52	75.7	67.2	68	54.6	-0.0218766	0.911865
TraesCS2B03G0234400	2366	4040	1508.4	2818.2	2920.8	2689.2	0.0907446	0.839538
TraesCS2B03G0241100	172.9	174	186.6	213.8	175.9	223.7	0.20134	0.202553
TraesCS2B03G0243400	5609.6	5584.4	6066.8	5293.8	5379.1	5464.7	-0.0970733	0.129367
TraesCS2B03G0253600	543.4	464.4	429	495	432.1	458.9	-0.051932	0.688526
TraesCS2B03G0263000	526.4	582	567	453.6	517	466.1	-0.221747	0.0367875
TraesCS2B03G0263800	7735.2	7433.6	8069.4	7656.4	7746.9	7881.9	0.00291495	0.941936
TraesCS2B03G0266300	1505.7	1739.3	1717.9	1650.4	1798.2	1594.8	0.0232133	0.794534
TraesCS2B03G0268500LC	985	958.3	1019.6	952.8	960	959.6	-0.0447533	0.229761
TraesCS2B03G0272700	67.1	50.5	72.5	87	70.3	76.4	0.297899	0.158155
TraesCS2B03G0276000	71.8	67.2	67.6	59.9	58.3	53.4	-0.267791	0.0106113
TraesCS2B03G0280700	55	67	44.4	52.3	59.1	48.3	-0.0592911	0.778929
TraesCS2B03G0281500	917	1052	980.7	978.6	955.5	1010.3	-0.00259456	0.969491
TraesCS2B03G0283600	209.8	188.8	202.6	194.5	183.2	200.7	-0.0557775	0.398249
TraesCS2B03G0288900	36702.8	33227.9	33877.3	41793.5	39029.4	38280.6	0.198298	0.0278544
TraesCS2B03G0289100	335	388.3	359	387.4	347.2	358.3	0.0140609	0.865694
TraesCS2B03G0289600	1934.5	2010.3	1938.9	2022.7	2099.6	1984.8	0.0537638	0.155895
TraesCS2B03G0291000	2729.5	2878.3	2439.1	3068	2841.9	3010.1	0.148611	0.138847
TraesCS2B03G0291100	3024.1	3340.9	2787.9	3833.9	3545.2	3287.7	0.220827	0.0882049
TraesCS2B03G0294200	1539.9	1526.9	1807.8	1419.2	1466.5	1480.3	-0.158972	0.20153
TraesCS2B03G0296500	198.7	188.3	221.5	191.5	205.9	179.2	-0.0776864	0.444547
TraesCS2B03G0298900	62.3	66.3	85.1	82.5	78.5	86.4	0.211259	0.246651
TraesCS2B03G0305600	712.1	682.3	715.3	607.4	582.7	594.9	-0.241114	0.00179817
TraesCS2B03G0309800	7854.7	10579.5	8758.1	9592.7	10705.8	10252.2	0.168007	0.296972
TraesCS2B03G0311700	497.9	481.3	463.4	472.4	444.1	505.3	-0.0209528	0.754156
TraesCS2B03G0316700	2253.3	2634.2	2681.7	2505.1	2911.3	2673.5	0.095981	0.389615
TraesCS2B03G0317000	1903.3	1835.1	1998.8	1619.7	1670.3	1710.5	-0.198274	0.0185425
TraesCS2B03G0317600	1098.7	1282.3	1067.4	1220.2	1166.6	1248.6	0.076187	0.457139
TraesCS2B03G0318500	12602.9	11495.8	12709.6	10717.1	10889.2	10995.8	-0.175066	0.0631955
TraesCS2B03G0319000	243.2	246.9	267.4	269.2	289.4	266.9	0.124022	0.0945219
TraesCS2B03G0320200	5648.6	5686.7	5849.8	5101	5467.4	5549.2	-0.0925213	0.10688
TraesCS2B03G0328800	419.5	365.7	379.7	386.7	379.4	413.9	0.0185807	0.808455
TraesCS2B03G0331900	172.2	177.6	157.1	200	213.9	188.3	0.248542	0.0313278
TraesCS2B03G0332400	725.2	778.4	1158.9	1633.6	1271.2	1520.1	0.732863	0.0301121
TraesCS2B03G0336800	128.8	121.1	176.9	146.3	144.3	138.5	0.00775372	0.969116
TraesCS2B03G0343500LC	7368.2	6193.3	6236.1	6379.3	6253.1	6209.5	-0.0713811	0.49543
TraesCS2B03G0348600	635.3	636.7	642.6	649.4	594.1	579.5	-0.0707285	0.287339
TraesCS2B03G0351500	319.4	345.5	252.9	279.9	283.4	259.4	-0.157813	0.369819
TraesCS2B03G0355500	88.9	108.4	108.9	93.3	84.1	100	-0.142506	0.305406
TraesCS2B03G0357000	21889.5	19987.1	20700.7	19716.1	19946.3	20391.4	-0.0593839	0.265472
TraesCS2B03G0357400	1131.5	1125.4	1506.3	976	1131.9	909.3	-0.31875	0.178017
TraesCS2B03G0357800	939	806.7	990.9	806.1	805	819.2	-0.17125	0.202941
TraesCS2B03G0358200	1057.7	1161.9	994.7	1202.8	1091.7	1205.2	0.122727	0.201272
TraesCS2B03G0359000	1158.3	1116.9	1118.6	1157	1072.2	1168.5	0.00165693	0.971456
TraesCS2B03G0359800	790.3	778.2	824.3	939.3	897.4	953.7	0.221772	0.00419836
TraesCS2B03G0359900	1804.8	1677.3	1757.9	1716.3	1681.5	1652.6	-0.0531692	0.227798
TraesCS2B03G0362200	1287.3	1305.7	1464	1326.1	1383.5	1465	0.0412247	0.603541
TraesCS2B03G0364900	804.4	839.8	935.7	876.3	846.6	794	-0.0356672	0.67635
TraesCS2B03G0368100	202.6	212.5	260.3	200.2	217.1	213	-0.0997035	0.491834
TraesCS2B03G0369200	444.7	415.6	433.3	414.8	405.7	390.5	-0.0951927	0.0691471
TraesCS2B03G0369800	293.6	289.1	326.1	298.6	335.2	293.9	0.0296955	0.737278
TraesCS2B03G0370500	7926.7	9103.9	8020.4	8734.4	8918	8913.5	0.0847074	0.312215
TraesCS2B03G0371900	690.2	622.2	648.4	616.3	579.9	651.2	-0.0859461	0.256366
TraesCS2B03G0372300	1535.9	1422.5	1597.5	1972.6	1683.1	1848.5	0.272797	0.0423876
TraesCS2B03G0372600	108.4	100.4	114.8	95.2	83	89.2	-0.275212	0.0275957
TraesCS2B03G0383900	2736	2742	2346.5	3472.9	3197.6	3413.8	0.36604	0.0124378
TraesCS2B03G0388700	627.2	610.8	590.6	535.6	565.7	571.5	-0.128475	0.0278471
TraesCS2B03G0392300LC	211.7	183.5	220.2	164.2	245	199.5	-0.0157931	0.93693
[truncated: 7,658 more rows]
