# Supplementary material for: Multi-omics analysis reveals the physiological and molecular response to cold stress in different spring wheat cultivars at the booting stage
Source: Front Plant Sci. 2025 Aug 4;16:1594676. doi: 10.3389/fpls.2025.1594676 (PMC12358470; doi:10.3389/fpls.2025.1594676)
Supplement: Supplementary file 13 [file Table12.xlsx]

## Sheet: Supplementary Table 12
Supplementary Table 12 Function description of differentially expressed proteins in Chuanmai 104.
Gene_ID	Log2FC	Pvalue	Function description
TraesCS7A03G1365300	4.70286	0.0271258	Dehydrin
TraesCS7B03G1305200	3.04005	0.0217418	Dehydrin
TraesCS2D03G0959100	2.80296	0.0180895	Cold-responsive protein WCOR15
TraesCS6A03G0900100	2.60941	0.0226187	Dehydrin
TraesCS6D03G0772300	2.32018	0.0235017	Dehydrin
TraesCS6B03G1082300	2.31761	0.0235538	Dehydrin
TraesCS2B03G1138000	2.26731	0.0293387	Cold-responsive protein WCOR15
TraesCS5A03G1181100	2.11523	0.0055761	Late embryogenesis abundant protein
TraesCS3A03G0343400	2.10605	0.0333749	Cold induced protein
TraesCS3A03G0416800	1.98833	0.0128988	Late embryogenesis abundant protein
TraesCS4D03G0764000	1.97779	0.0133802	Late embryogenesis abundant protein
TraesCS1D03G0025100	1.97229	0.0412952	Defensin
TraesCS7A03G0096100	1.95657	0.00491885	Seed maturation protein
TraesCS5A03G0196200	1.90574	0.0250154	Pathogenesis-related thaumatin superfamily protein
TraesCS5A03G0958800	1.82549	0.0110886	Cold acclimation protein
TraesCS3B03G0424100LC	1.78806	0.0181962	Late embryogenesis abundant protein Lea14
TraesCS5D03G0753000	1.76137	0.044355	Defensin
TraesCS1A03G0738000	1.72925	0.0268572	Phosphatidylethanolamine-binding protein
TraesCS3D03G0332500	1.7285	0.0196998	Cold induced protein
TraesCS6D03G0923100	1.68488	0.0107072	tRNA-2-methylthio-N(6)-dimethylallyladenosine synthase
TraesCS7D03G1015000	1.63491	0.00518326	Seed maturation protein LEA 4
TraesCS6D03G0772100	1.61798	0.00415928	Dehydrin
TraesCS1B03G1038000	1.61651	0.00841382	Late embryogenesis abundant protein
TraesCS6B03G0794800	1.60122	0.00192816	Dehydrin
TraesCS1A03G0473200	1.57738	0.00328445	Low-temperature-induced 65 kDa protein
TraesCS2A03G0171400	1.55548	0.00750996	Protein phosphatase 2C-like protein
TraesCS2D03G1253900	1.52871	0.0379767	Disintegrin and metalloproteinase domain-containing protein 29
TraesCS5D03G1101100	1.51255	0.00846859	GRAM domain-containing protein / ABA-responsive
TraesCS5A03G0434000	1.50863	0.00209572	MLO-like protein
TraesCS4A03G0478300	1.50085	0.0249817	Pathogenesis-related thaumatin-like protein
TraesCS3A03G0234800	1.49185	0.000145711	Zinc finger CCCH domain-containing protein
TraesCS5B03G1221500	1.41287	0.00748849	Pre-mRNA-splicing factor CWC21
TraesCS6A03G1045100	1.38222	0.0037327	low-temperature-induced protein
TraesCS6B03G0919500	1.32822	0.0127565	Protein curvature thylakoid chloroplastic-like
TraesCS1D03G0456700	1.32122	0.02007	Response to low sulfur protein, putative
TraesCS6B03G1083400	1.30168	0.0289969	Dehydrin
TraesCS5D03G1079100	1.24905	0.0119804	Actin depolymerizing factor
TraesCS5B03G0458600LC	1.22863	0.0216245	Seed maturation protein
TraesCS4B03G0335300	1.21988	0.0426843	Thaumatin-like protein
TraesCS1B03G0870700LC	1.19646	0.0212425	Chlorophyll a-b binding protein, chloroplastic
TraesCS1D03G0421900	1.19355	0.00937438	Low-temperature-induced 65 kDa protein
TraesCSU03G0053400	1.1459	0.0385727	Non-specific lipid-transfer protein
TraesCS6A03G0961800	1.13298	0.0296637	DNA cross-link repair family protein
TraesCS2B03G0172800	1.12658	0.000486333	Heavy metal-associated domain containing protein
TraesCS2D03G0683200	1.12529	0.00780451	Protease inhibitor/seed storage/lipid transfer family protein
TraesCS2A03G0976200	1.12141	0.0142071	Sucrose synthase
TraesCS7D03G0138900	1.11891	0.00510319	Histone H1
TraesCS3B03G0850100	1.1124	0.00313881	Glucan endo-1,3-beta-glucosidase 1
TraesCS3D03G0392400	1.11053	0.00404515	Late embryogenesis abundant protein
TraesCS4B03G0189100	1.08259	0.0359488	Diphthamide biosynthesis protein
TraesCS2D03G0068900	1.05495	0.00465375	ER-type Ca2+-ATPase 1
TraesCS7A03G0464700	1.03153	0.0136563	Pyruvate dehydrogenase E1 component subunit alpha
TraesCS6A03G0973200	1.03037	0.00565073	ROP uanine nucleotide exchange factor 10
TraesCS2B03G0803900	1.02185	0.00784811	ATP-dependent Clp protease ATP-binding subunit
TraesCS5A03G1289500	0.994751	0.0323283	rRNA N-glycosidase
TraesCS6A03G0792000LC	0.994628	0.0170403	Lipoxygenase homology domain-containing protein 1
TraesCS2A03G1100100	0.99299	0.00530296	Pectinesterase inhibitor domain containing protein
TraesCS3B03G0121700	0.980981	0.00136073	E3 ubiquitin-protein ligase
TraesCS3B03G0420400	0.969	0.000483048	Cold induced protein
TraesCS5D03G0179900	0.95881	0.00451532	HVA22-like protein
TraesCS1B03G0066500	0.949061	0.0123279	Cysteine proteinase
TraesCS5B03G1204900	0.944184	0.00358437	Photosystem I reaction center subunit IV
TraesCS7D03G0609400	0.938397	0.0150078	Alcohol dehydrogenase, putative
TraesCS5B03G0223400	0.933746	0.0332308	Chaperone DnaJ-domain superfamily protein
TraesCS3A03G0598800	0.921627	0.0158755	Sodium Bile acid symporter family
TraesCS4B03G0861700	0.915991	0.00868958	Late embryogenesis abundant protein
TraesCS4A03G0740400	0.914951	0.0192303	Phosphomethylpyrimidine synthase
TraesCS4D03G0761000	0.907534	0.0224883	Glutathione S-transferase
TraesCS7D03G0884200	0.892097	0.0184401	Polyamine oxidase
TraesCS6A03G0684600	0.871192	0.0011028	Dehydrin
TraesCS7B03G0452000	0.861155	0.0115813	Alcohol dehydrogenase, putative
TraesCS1D03G0873500	0.860662	0.0450708	Chlorophyll a-b binding protein, chloroplastic
TraesCS1B03G1066800	0.857528	0.00587338	Lipid transfer protein
TraesCS5D03G0402800	0.851916	0.00372004	vamp/synaptobrevin-associated protein 27-2
TraesCS2A03G0900600	0.850777	0.0142825	Remorin
TraesCS7A03G0019200	0.83392	0.0358001	Beta-fructofuranosidase 1
TraesCS5D03G0619800LC	0.829788	0.0423595	Uncharacterized protein
TraesCS1D03G0947000	0.828567	0.00683352	Urease accessory protein G
TraesCS7D03G0709400	0.824428	0.03618	Nitrate transporter 1.1
TraesCS2B03G1218900	0.819903	0.00299454	BLT14.1 protein
TraesCS7A03G0030900	0.817886	0.00313472	Acetyltransferase component of pyruvate dehydrogenase complex
TraesCS1A03G0794800	0.815019	0.0382247	GDSL esterase/lipase
TraesCS6B03G0268600	0.80519	0.0316149	Heat-shock protein
TraesCS7A03G0821400	0.804661	0.0126269	O-methyltransferase
TraesCS6A03G0714400	0.803057	0.0178324	Phosphoribulokinase
TraesCS7A03G0642100	0.799272	0.0331068	Chlorophyll a-b binding protein, chloroplastic
TraesCS4A03G0248100	0.791533	0.0251341	Glyceraldehyde-3-phosphate dehydrogenase
TraesCS6D03G0573700	0.79029	0.0095213	Dehydrin
TraesCS1D03G0523600	0.790156	0.0117031	Glutathione S-transferase
TraesCS3B03G0987700	0.781547	0.000803002	Gamma-glutamyl phosphate reductase
TraesCS7D03G0455000	0.775341	0.00250981	Microtubule-associated protein 70-2
TraesCS2A03G1288500	0.772462	0.0397806	Glycerol-3-phosphate acyltransferase
TraesCS3B03G0848000	0.763827	0.00563156	Alpha-1,4-glucan-protein synthase [UDP-forming]
TraesCS6B03G0802600	0.749653	0.015296	S-adenosylmethionine synthase
TraesCS1B03G1053700	0.744463	0.000686877	Methyltransferase
TraesCS2B03G0332400	0.732863	0.0301122	Ankyrin repeat protein-like
TraesCS5B03G0429600	0.724865	0.00267249	vamp/synaptobrevin-associated protein 27-2
TraesCS2B03G1481200	0.720311	0.0384885	UDP-N-acetylmuramoyl-L-alanyl-D-glutamate--2,6-diaminopimelate ligase
TraesCS3D03G0520100	0.719826	0.013027	ATP-dependent zinc metalloprotease FtsH
TraesCS2A03G0740300	0.718789	0.00154828	Protease inhibitor/seed storage/lipid transfer family protein
TraesCS4A03G0897300	0.716298	0.04838	Calreticulin
TraesCS3B03G0355200	0.710965	0.0008164	Phospholipase D
TraesCS4A03G0815800	0.708178	0.0042069	Ankyrin repeat domain protein, putative
TraesCS2A03G0593000	0.699679	0.0431375	Neurofilament triplet M protein-like protein
TraesCSU03G0053700	0.697374	0.0152924	Non-specific lipid-transfer protein
TraesCS1A03G1031600	0.695709	0.00400328	Late embryogenesis abundant protein Lea14
TraesCS6D03G0667200	0.6924	0.0498323	Lipoxygenase homology domain-containing protein 1
TraesCS2B03G0560500	0.690219	0.0411993	Chlorophyll a-b binding protein, chloroplastic
TraesCS7B03G0905900	0.689177	0.0163445	Seed maturation protein LEA 4
TraesCS6A03G0961900	0.685839	0.0480565	DNA cross-link repair family protein
TraesCS5A03G0388600	0.684936	0.0198655	Cysteine proteinase
TraesCS3A03G0348200	0.679902	0.0388115	Late embryogenesis abundant protein Lea14
TraesCS7A03G1148400	0.676325	0.0437859	Phosphoglycerate kinase
TraesCS1A03G0896800	0.67488	0.0088728	Methyltransferase
TraesCS5A03G0712100	0.672217	0.0143496	UDP-glucose 4-epimerase, putative
TraesCS6B03G0211000	0.671653	0.0250328	plant/protein
TraesCS5A03G1073200	0.671596	0.016407	Chlorophyll a-b binding protein, chloroplastic
TraesCS4A03G0309800	0.671266	0.010801	Sucrose synthase
TraesCS6D03G0797000	0.666647	0.0196235	Aspartate aminotransferase
TraesCS6B03G0221200	0.664588	0.0103831	Cold shock protein
TraesCS2A03G0777500	0.663909	0.000561637	Trihelix transcription factor
TraesCS5D03G1061500	0.663764	0.000483374	Kinase family protein
TraesCS2A03G1162800	0.66336	0.00346785	Alpha-1,4-glucan-protein synthase [UDP-forming]
TraesCS3D03G0275600	0.660778	0.00173058	Phospholipase D
TraesCS5A03G0536500	0.660402	0.0346966	Heat shock protein
TraesCS3D03G1059000	0.659271	0.0341691	Beta-xylosidase, putative
TraesCS6B03G0966800	0.653985	0.0406026	Glycine cleavage system h protein
TraesCS2D03G1043600	0.653178	0.0017868	Pectinesterase inhibitor domain containing protein
TraesCS2B03G1260100	0.649025	0.0142818	Non-specific lipid-transfer protein
TraesCS6A03G0093800	0.645616	0.0478107	Catalase
TraesCS2D03G0317100	0.645119	0.0100157	Plastid-lipid associated protein PAP / fibrillin family protein
TraesCS1D03G0462000	0.643946	0.0263826	Photosystem II protein D1
TraesCS3A03G0888400	0.638508	0.00157683	Uricase
TraesCS2D03G0465500	0.631751	0.0415843	Eukaryotic translation initiation factor-related family protein
TraesCS1A03G0559100	0.63162	0.0375371	Expansin protein
TraesCS2B03G0990700	0.630888	0.00284892	Remorin
TraesCS3B03G0500600	0.627762	0.00850159	Zinc finger CCCH domain protein
TraesCS2B03G1492200	0.621323	0.00964312	Mevalonate kinase
TraesCS4B03G0025600	0.620847	0.0259155	Methyltransferase
TraesCS3A03G0900500	0.619133	0.0182355	Chlorophyll a-b binding protein, chloroplastic
TraesCS2B03G1040700	0.616318	0.0100303	Poly(U)-specific endoribonuclease-B
TraesCS5B03G0884400	0.616161	0.0249179	Chlorophyll a-b binding protein, chloroplastic
TraesCS1A03G1024400	0.609793	0.0108365	Glucose-1-phosphate adenylyltransferase
TraesCS4A03G0225600	0.607999	0.0192372	Rhodanese-like family protein-like protein
TraesCS6A03G0992900	0.605128	0.0326858	Pumilio-like protein
TraesCS4A03G0202400	0.602696	0.0111675	70 kDa heat shock protein
TraesCS5D03G0741600	0.599773	0.0157	Chlorophyll a-b binding protein, chloroplastic
TraesCS4A03G0812900	0.598637	0.00706372	Acyl-[acyl-carrier-protein] desaturase
TraesCS1D03G0358700	0.592476	0.00400725	Glutamine synthetase, putative, expressed
TraesCS7D03G0623200	0.590356	0.0217642	Chlorophyll a-b binding protein, chloroplastic
TraesCS3B03G0165900	0.585591	0.0123207	Mitochondrial glycoprotein
TraesCS4A03G0506600	-0.605559	0.0134714	Auxin efflux carrier component
TraesCS2A03G0213300	-0.61048	0.00226448	ATP-dependent RNA helicase DeaD
TraesCS4B03G0739500	-0.629832	0.0361787	3-ketoacyl-CoA synthase
TraesCS2A03G1370000	-0.635249	0.0270825	DNA/RNA helicase protein
TraesCS7A03G0108600	-0.655002	0.00718297	RNA polymerase II transcription mediator
TraesCS3D03G1022400	-0.657343	0.0455	Jasmonate O-methyltransferase
TraesCS6B03G0055700	-0.665953	0.0207449	histone acetyltransferase of the CBP family 12
TraesCS5D03G0469300	-0.686875	0.0138329	Oxygen-dependent choline dehydrogenase
TraesCS7D03G0099200	-0.69503	0.0213206	Histone-lysine N-methyltransferase, H3 lysine-36 specific
TraesCS1B03G0369200	-0.701287	0.00143978	Selenoprotein H
TraesCS1B03G1050600	-0.708367	0.0279712	Histone H2B
TraesCS2D03G0129500	-0.760965	0.000648348	Coiled-coil domain-containing protein 6
TraesCS2A03G0775500	-0.781312	0.0416916	Zinc finger protein
TraesCS5A03G0247800	-0.781548	0.0270712	Myosin-1
TraesCS1B03G0788800	-0.788051	0.0222327	Histone H3
TraesCS5A03G0077900LC	-0.818004	0.0463963	Uncharacterized protein
Triticum_aestivum_newGene_25859	-0.822381	0.000451079	Uncharacterized protein
TraesCS7D03G0403400	-0.849858	0.0378444	Heat-shock protein, putative
TraesCS1B03G0750300	-0.9191	0.00330987	Nucleic acid binding protein
TraesCS6D03G0295500LC	-0.962105	0.0300241	Uncharacterized protein
TraesCS7A03G0811000	-0.984161	0.0112827	High mobility group family
TraesCS4B03G0669400	-0.997223	0.0391018	Histone H3
