# Supplementary material for: Multi-omics analysis reveals the physiological and molecular response to cold stress in different spring wheat cultivars at the booting stage
Source: Front Plant Sci. 2025 Aug 4;16:1594676. doi: 10.3389/fpls.2025.1594676 (PMC12358470; doi:10.3389/fpls.2025.1594676)
Supplement: Supplementary file 14 [file Table13.xlsx]

## Sheet: Supplementary Table 13
Supplementary Table 13 Detailed information of metabolites identified in Chuanmai 104 under cold stress.
#ID	Name	CK10	CK11	CK12	CT10	CT11	CT12	CK_Mean	CT_Mean	Fold_change	log2FC	Pvalue	VIP	Regulated
meta_1	4,5,6-Trihydroxy-2-cyclohexen-1-ylideneacetonitrile	919668	874520	881323	775830	721903	786078	891837	761270	0.853598	-0.228371	0.00786457	1.53296	down
meta_2	Eucommiol	121066	99915.5	107892	108814	85032.8	84062.6	109624	92636.4	0.845036	-0.242915	0.175338	1.04851	nomal
meta_3	Isohydroxymatairesinol	42433.2	39435.5	32970.3	40330.5	35584.1	46928.3	38279.7	40947.6	1.0697	0.0972014	0.570644	0.483769	nomal
meta_4	Phloretin-4'-O-glucoside (Trilobatin)	24269.5	31894.1	45793.9	38441.7	23501.7	35455.1	33985.9	32466.1	0.955284	-0.0659985	0.855535	0.158158	nomal
meta_5	γ-Glutamylphenylalanine	157341	186430	193635	164592	174526	154649	179136	164589	0.918795	-0.122185	0.328378	0.823288	nomal
meta_6	Indole-3-carboxylic acid*	66212.4	62149.6	59705.9	48562.8	57149.7	49517.2	62689.3	51743.3	0.825392	-0.276848	0.0352633	1.40044	down
meta_7	2-Decanol*	5.19427e+06	5.22417e+06	5.47155e+06	5.00935e+06	4.46548e+06	5.039e+06	5.29666e+06	4.83794e+06	0.913394	-0.13069	0.117226	1.2165	nomal
meta_8	2-Hydroxyisocaproic acid	376710	253537	241100	284655	177013	298731	290449	253466	0.87267	-0.196491	0.558107	0.497758	nomal
meta_9	LysoPC 18:3	1.55808e+07	1.53466e+07	1.37471e+07	1.59852e+07	1.8981e+07	1.82104e+07	1.48915e+07	1.77256e+07	1.19031	0.251342	0.0669621	1.30662	nomal
meta_10	Isoquinoline	983504	1.06423e+06	1.27437e+06	1.16227e+06	1.13043e+06	1.04115e+06	1.10737e+06	1.11129e+06	1.00354	0.00510068	0.969619	0.0343083	nomal
meta_11	Cytosine	364803	563879	571922	438806	552819	432800	500201	474808	0.949235	-0.0751632	0.765454	0.262202	nomal
meta_12	Undecanedioic acid	46110.7	35285	41618.4	37870.3	31780.2	34470.5	41004.7	34707	0.846415	-0.240562	0.174335	1.07746	nomal
meta_13	LysoPC 16:1	670125	455219	570357	805884	762745	808983	565234	792537	1.40214	0.487631	0.0600946	1.42626	nomal
meta_14	L-Isoleucine*	5.83244e+06	5.8959e+06	6.04678e+06	6.02687e+06	5.89095e+06	6.84744e+06	5.92504e+06	6.25509e+06	1.0557	0.0782048	0.384804	0.778124	nomal
meta_15	3-Hydroxybutyric acid	7.28853e+06	6.67965e+06	7.63214e+06	7.68832e+06	6.2722e+06	6.48174e+06	7.20011e+06	6.81409e+06	0.946387	-0.0794979	0.507556	0.567188	nomal
meta_16	N6-(2-Hydroxyethyl)adenosine	132322	105879	99692.7	69553.7	63070.3	59106.3	112631	63910.1	0.567428	-0.817492	0.0309039	1.50385	down
meta_17	L-Valine	1.10882e+07	1.09684e+07	9.24973e+06	1.06711e+07	1.09128e+07	1.20819e+07	1.04354e+07	1.1222e+07	1.07537	0.104834	0.350718	0.770846	nomal
meta_18	D-Threo-guaiacylglycerol-7-O-β-D-glucoside	228507	240743	229065	274030	212106	218365	232772	234834	1.00886	0.0127243	0.926946	0.0851944	nomal
meta_19	Kaempferol-3-O-glucoside-7-O-rhamnoside*	65276.3	35436.8	52181.9	23955.8	21074.2	27192.1	50965	24074.1	0.472364	-1.08203	0.0839539	1.36903	nomal
meta_20	O-Phosphocholine	8.57657e+06	1.07723e+07	1.01862e+07	1.19059e+07	1.12079e+07	1.11008e+07	9.84502e+06	1.14048e+07	1.15844	0.21218	0.127736	1.21611	nomal
meta_21	Trihydroxycinnamoylquinic acid	3.36839e+06	3.1646e+06	3.6326e+06	3.27116e+06	2.95084e+06	3.67635e+06	3.38853e+06	3.29945e+06	0.973712	-0.0384335	0.742314	0.286944	nomal
meta_22	3-Hydroxy-3-methylpentane-1,5-dioic acid	533960	309642	624946	1.17302e+06	1.11187e+06	1.11543e+06	489516	1.13344e+06	2.31543	1.21128	0.0170939	1.56831	up
meta_23	Rabdosia acid A	38188.8	31436.9	30175.2	28443	30872.9	24165.4	33267	27827.1	0.836478	-0.2576	0.164933	1.06678	nomal
meta_24	Adenosine	1.65209e+06	1.29193e+06	1.54272e+06	2.69124e+06	2.44666e+06	2.35762e+06	1.49558e+06	2.49851e+06	1.6706	0.740362	0.00238981	1.57112	up
meta_25	Kaempferol-3-O-neohesperidoside*	83667.7	48809.2	39367.1	19748.1	23101.5	23683.7	57281.3	22177.8	0.387173	-1.36895	0.119932	1.29657	nomal
meta_26	Blumenol C	71631.7	81777.8	79401.4	76087.1	64067	81605.4	77603.7	73919.8	0.95253	-0.0701634	0.580549	0.477788	nomal
meta_27	10-Undecenoic acid	34957.2	38383.3	38844.3	37286.5	31211.2	35610	37394.9	34702.5	0.928001	-0.107802	0.294342	0.856408	nomal
meta_28	Palmitaldehyde	8.45785e+07	8.23401e+07	8.59223e+07	8.20967e+07	7.57802e+07	8.53778e+07	8.42803e+07	8.10849e+07	0.962086	-0.0557625	0.377985	0.767874	nomal
meta_29	Malonic acid	6.49719e+06	6.29278e+06	7.16488e+06	6.98506e+06	6.12419e+06	6.61324e+06	6.65162e+06	6.57416e+06	0.988355	-0.0168982	0.841329	0.173193	nomal
meta_30	2-Hydroxy-2-methyl-3-oxobutanoic acid	98643.1	114690	133555	89177	47310	61399.6	115629	65962.2	0.570463	-0.809796	0.0373121	1.37731	down
meta_31	2'-Deoxyadenosine-5'-monophosphate	116761	111950	92285.1	93372.5	86345.4	118259	106999	99325.8	0.928291	-0.107351	0.566733	0.489157	nomal
meta_32	D-Fructose-1,6-biphosphate	127406	144065	146455	98262.8	104582	101323	139309	101389	0.727801	-0.458384	0.01724	1.55373	down
meta_33	Gramine	338818	375138	404181	345233	343287	340510	372712	343010	0.920307	-0.119813	0.256407	1.00881	nomal
meta_34	2-Amino-3-methoxybenzoic acid	68854	87797.6	89492	165156	162683	132182	82047.8	153340	1.86892	0.902201	0.00784646	1.54436	up
meta_35	Chrysoeriol-7-O-(6''-malonyl)glucoside	143389	189676	140639	167337	142779	195081	157901	168399	1.06648	0.0928583	0.657333	0.381956	nomal
meta_36	Histamine	52013.7	44388.1	39796.2	39133.2	42076.8	17071.4	45399.3	32760.5	0.721607	-0.470716	0.247173	0.965169	nomal
meta_37	Thiamine (Vitamin B1)	644317	531783	543897	629968	595858	701429	573332	642418	1.1205	0.164141	0.219368	0.964556	nomal
meta_38	2-Hydroxyhexadecanoic acid	248560	281157	361476	232104	187609	255381	297064	225031	0.757517	-0.40065	0.154781	1.10978	nomal
meta_39	γ-Aminobutyric acid	2.77987e+06	1.66507e+06	1.51555e+06	3.18152e+06	2.8923e+06	2.95708e+06	1.98683e+06	3.0103e+06	1.51513	0.59944	0.118158	1.27877	nomal
meta_40	Nobiletin (5,6,7,8,3',4'-Hexamethoxyflavone)	71772	14638.6	78507.5	3994.37	3485.36	39613.2	54972.7	15697.7	0.285553	-1.80817	0.186775	1.04917	nomal
meta_41	N-benzoyl-2-aminoethyl-β-D-glucopyranoside	37112.5	55866.7	44501.2	66652.3	88358.1	67054	45826.8	74021.5	1.61524	0.691752	0.038658	1.37875	up
meta_42	Vanilloloside	382787	359014	438118	337083	316390	405932	393306	353135	0.897861	-0.155435	0.325812	0.80068	nomal
meta_43	3-amino-2-naphthoic acid	1.55446e+07	1.91325e+07	1.97151e+07	1.74909e+07	1.79163e+07	1.56272e+07	1.81307e+07	1.70115e+07	0.938267	-0.0919298	0.503644	0.577887	nomal
meta_44	1-Methoxy-indole-3-acetamide	8.49751e+06	1.11443e+07	1.10034e+07	9.98369e+06	1.06715e+07	8.65603e+06	1.02151e+07	9.77041e+06	0.956468	-0.0642107	0.694595	0.340633	nomal
meta_45	Dhurrin	5.21375e+06	2.64069e+06	2.12402e+06	2.22072e+06	2.43912e+06	2.57079e+06	3.32615e+06	2.41021e+06	0.724623	-0.464697	0.439171	0.704708	nomal
meta_46	LysoPC 14:0	370339	281048	312912	365276	392651	370447	321433	376125	1.17015	0.226694	0.162379	1.15413	nomal
meta_47	L-Homomethionine	5.95674e+06	5.84894e+06	3.10331e+07	5.12092e+06	3.42053e+07	3.17094e+07	1.42796e+07	2.36785e+07	1.65821	0.729625	0.495051	0.574118	nomal
meta_48	N-Feruloylhydroxyputrescine	82169.2	73973.7	66905.6	76065.1	61387.3	95966.1	74349.5	77806.2	1.04649	0.0655607	0.774645	0.255644	nomal
meta_49	LysoPC 19:2	25457.8	25596	20040.9	29349.4	27816.2	21919	23698.2	26361.5	1.11239	0.153656	0.41417	0.680877	nomal
meta_50	LysoPC 19:2(2n isomer)	25457.8	25596	20040.9	29349.4	27816.2	21919	23698.2	26361.5	1.11239	0.153656	0.41417	0.680877	nomal
meta_51	3,4-Methylenedioxy cinnamyl alcohol	171866	116970	116814	112589	101809	135264	135217	116554	0.861981	-0.214273	0.43454	0.669987	nomal
meta_52	Tricin-7-O-neohesperidoside*	448238	345364	268921	454821	254891	392100	354174	367271	1.03698	0.0523838	0.875938	0.136468	nomal
meta_53	1-O-Gentisoyl-β-D-glucoside	392678	375959	484074	395244	363215	438068	417570	398842	0.95515	-0.0662003	0.667813	0.372999	nomal
meta_54	L-threo-3-Methylaspartate	5.37282e+06	5.18097e+06	4.80603e+06	6.27584e+06	5.1863e+06	5.69101e+06	5.11994e+06	5.71772e+06	1.11675	0.159312	0.190694	1.05285	nomal
meta_55	3-Indoleacetonitrile	825445	965708	888191	849329	783532	839266	893115	824042	0.922661	-0.116127	0.22709	0.989077	nomal
meta_56	LysoPC 20:2(2n isomer)	488147	393554	472851	1.03146e+06	1.05113e+06	1.11375e+06	451517	1.06545e+06	2.35971	1.23861	0.000107413	1.62364	up
meta_57	LysoPE 18:2(2n isomer)	1.60975e+07	1.47801e+07	1.51245e+07	1.77315e+07	1.81258e+07	1.81449e+07	1.5334e+07	1.80007e+07	1.17391	0.231319	0.0137103	1.56149	up
meta_58	γ-Glu-Cys	66958.6	93316.1	88484.5	125897	115184	113732	82919.7	118271	1.42633	0.51231	0.0318258	1.46002	up
meta_59	LysoPC 18:2(2n isomer)	6.17428e+07	5.75715e+07	5.5789e+07	5.94399e+07	5.73605e+07	6.27821e+07	5.83678e+07	5.98608e+07	1.02558	0.0364404	0.562939	0.492059	nomal
meta_60	LysoPE 18:3	2.88808e+07	2.73954e+07	2.75891e+07	3.37283e+07	3.46355e+07	3.32442e+07	2.79551e+07	3.38693e+07	1.21156	0.276867	0.000731307	1.60138	up
meta_61	3-O-Feruloylquinic acid-O-glucoside*	89350	84796.3	71896.5	77869.2	69302.8	83314.3	82014.3	76828.8	0.936773	-0.094229	0.480233	0.595565	nomal
meta_62	5-O-Feruloyl quinic acid glucoside*	89350	84796.3	71896.5	77869.2	69302.8	83314.3	82014.3	76828.8	0.936773	-0.094229	0.480233	0.595565	nomal
meta_63	Cycloartenol	73298.7	76068.1	80465.1	75753.1	67737.5	76653.3	76610.7	73381.3	0.957847	-0.0621331	0.414954	0.681474	nomal
meta_64	L-Histidine	1.36552e+07	1.39476e+07	1.16497e+07	9.181e+06	1.15704e+07	1.21092e+07	1.30842e+07	1.09535e+07	0.837156	-0.256432	0.141859	1.1105	nomal
meta_65	Protocatechuic acid-4-O-glucoside	346918	344607	444546	321867	287741	389484	378690	333030	0.879428	-0.185363	0.363169	0.747014	nomal
meta_66	Riboflavin (Vitamin B2)	138777	112429	112734	100758	103836	132766	121313	112453	0.926967	-0.10941	0.54611	0.513303	nomal
meta_67	Agmatine	90256.6	88150.3	89177.6	80906.9	68302.1	73126.3	89194.8	74111.8	0.830897	-0.267258	0.051024	1.46695	nomal
meta_68	3-O-Glucoside-3-hydroxy-y-butyrolactone	76043.6	136377	125840	115921	80601.1	102572	112753	99698.1	0.884214	-0.177532	0.581125	0.478849	nomal
meta_69	L-γ-Glutamyl-L-leucine	569965	472661	516968	553237	595441	591698	519865	580125	1.11592	0.158229	0.152926	1.13587	nomal
meta_70	L-Glycyl-L-phenylalanine	425032	417657	371161	287186	286121	258751	404617	277353	0.685471	-0.544833	0.00627391	1.56623	down
meta_71	2R-Hydroxyoctadecanoic Acid	36182.3	46045.2	57556.3	38044.3	32204.7	46556.5	46594.6	38935.2	0.835616	-0.259088	0.369513	0.747539	nomal
meta_72	α-Linolenic Acid	2.20147e+07	3.68514e+07	3.41922e+07	3.40431e+07	3.20784e+07	3.22714e+07	3.10195e+07	3.27976e+07	1.05732	0.0804184	0.73567	0.310931	nomal
meta_73	D-Glucose	5.46438e+06	3.5542e+06	4.21353e+06	6.04061e+06	4.45377e+06	5.93637e+06	4.4107e+06	5.47692e+06	1.24173	0.312356	0.233424	0.94046	nomal
meta_74	2-(Dimethylamino)guanosine	95729	136564	133101	45942.5	67265.1	51432.5	121798	54880	0.450583	-1.15014	0.0207333	1.50054	down
meta_75	Kaempferol-3-O-(2''-O-acetyl)glucuronide	163955	173025	200300	231351	196421	228250	179093	218674	1.22101	0.288072	0.0643855	1.28519	nomal
meta_76	Tachioside	98461.1	88279.6	96066.2	101289	74014.6	82618.2	94269	85974	0.912007	-0.132883	0.417301	0.708997	nomal
meta_77	Tryptamine	1.16559e+07	2.08453e+07	1.53016e+07	6.57866e+06	6.45173e+06	4.66465e+06	1.59343e+07	5.89835e+06	0.370167	-1.43375	0.0575492	1.43551	nomal
meta_78	LysoPE 14:0	254119	240732	272854	281487	249056	252885	255902	261143	1.02048	0.0292479	0.72428	0.3049	nomal
meta_79	LysoPC 20:2	518970	432380	492897	1.1379e+06	1.17172e+06	1.20624e+06	481416	1.17195e+06	2.43438	1.28355	4.67548e-05	1.62916	up
meta_80	N-Methyl-α-aminoisobutyric acid	3.02203e+07	3.46518e+07	3.47795e+07	2.23355e+07	2.46947e+07	3.22296e+07	3.32172e+07	2.64199e+07	0.795368	-0.330306	0.136169	1.16716	nomal
meta_81	4-Methoxyphenylpropionic acid	71055.5	81227.2	83576.7	46585.5	41692	42042.1	78619.8	43439.9	0.552531	-0.855873	0.00540813	1.59238	down
meta_82	1-Monomyristin	235890	311239	289686	285228	283031	268052	278938	278770	0.999398	-0.000868047	0.994791	0.00501548	nomal
meta_83	LysoPC 18:2	5.76485e+07	7.0939e+07	6.54255e+07	6.8331e+07	7.36953e+07	7.27757e+07	6.4671e+07	7.16007e+07	1.10715	0.146854	0.206664	1.04233	nomal
meta_84	Ferulic acid methyl ester	564595	557433	483935	253200	244934	231765	535321	243300	0.454493	-1.13767	0.00544599	1.61003	down
meta_85	L-Tryptophan	1.93564e+07	2.52651e+07	2.37086e+07	2.17647e+07	2.11025e+07	1.91875e+07	2.27767e+07	2.06849e+07	0.90816	-0.138981	0.364499	0.778952	nomal
meta_86	Olivil-4'-O-glucoside	239674	291931	85462.7	63436.4	71126.5	65158.7	205689	66573.9	0.323663	-1.62744	0.153739	1.22113	nomal
meta_87	Methyl L-pyroglutamate	504029	883493	1.0217e+06	661355	506451	673544	803074	613783	0.764292	-0.387804	0.347184	0.81774	nomal
meta_88	2'-O-Methyladenosine	175973	188107	220729	268043	266212	462742	194936	332332	1.70483	0.769624	0.165092	1.17537	nomal
meta_89	5,6,7,4'-Tetramethoxyflavanone	50459.7	931.641	14836.6	130244	31588.1	33353.6	22076	65061.9	2.94718	1.55934	0.321666	0.843186	nomal
meta_90	Isocitric Acid	3.76857e+07	3.72933e+07	3.71764e+07	3.6784e+07	3.19596e+07	3.51142e+07	3.73851e+07	3.46193e+07	0.926017	-0.110889	0.188409	1.13964	nomal
meta_91	2-Linoleoylglycerol*	620244	511888	569487	443181	448207	483453	567206	458280	0.807961	-0.307643	0.057885	1.39129	nomal
meta_92	LysoPC 17:1	141292	120711	101096	173802	163354	178019	121033	171725	1.41883	0.504698	0.0357288	1.47001	up
meta_93	LysoPC 16:0(2n isomer)	4.13565e+07	3.32533e+07	3.66091e+07	6.46678e+07	5.67588e+07	5.95477e+07	3.7073e+07	6.03248e+07	1.62719	0.702383	0.0021405	1.57426	up
meta_94	Piperidine	1.74521e+07	2.08413e+07	1.99412e+07	2.02728e+07	2.14131e+07	2.32469e+07	1.94115e+07	2.16443e+07	1.11502	0.157072	0.17106	1.05091	nomal
meta_95	Cycloleucine	3.30787e+07	4.42652e+07	4.36572e+07	3.42368e+07	2.90309e+07	3.53388e+07	4.03337e+07	3.28688e+07	0.814921	-0.295268	0.165853	1.09775	nomal
meta_96	Guanosine 3',5'-cyclic monophosphate	166101	232859	238216	144994	204101	130097	212392	159731	0.752056	-0.411088	0.179305	1.03248	nomal
meta_97	4-Guanidinobutyric acid	611005	492730	523046	552171	428919	496269	542260	492453	0.908149	-0.138999	0.377918	0.726133	nomal
meta_98	2'-Deoxyguanosine	1.01046e+06	1.15528e+06	1.13146e+06	1.05178e+06	1.10855e+06	927594	1.09907e+06	1.02931e+06	0.936532	-0.0945997	0.375451	0.731722	nomal
meta_99	1-Linolenoyl-rac-glycerol-diglucoside	513881	502203	403720	496950	479740	482880	473268	486523	1.02801	0.0398527	0.7422	0.301928	nomal
meta_100	Apigenin-7-O-rutinoside (Isorhoifolin)	581678	510877	463546	456494	446091	519505	518700	474030	0.91388	-0.129923	0.348277	0.778872	nomal
meta_101	3-Indoleacrylic acid	6.65582e+06	9.07205e+06	8.65668e+06	7.80742e+06	7.61135e+06	6.96654e+06	8.12818e+06	7.46177e+06	0.918012	-0.123416	0.472023	0.636526	nomal
meta_102	LysoPC 18:1	2.71285e+07	3.24315e+07	2.49756e+07	2.51647e+07	2.33198e+07	2.24608e+07	2.81785e+07	2.36484e+07	0.839237	-0.25285	0.167751	1.13369	nomal
meta_103	8-Hydroxy-α-conidendrin	111871	84039.6	77401.7	78593.7	63450.6	68217.1	91104.2	70087.1	0.769307	-0.378369	0.174512	1.10574	nomal
meta_104	1-O-Galloyl-β-D-glucose	306084	315502	386586	334093	312012	372658	336057	339588	1.01051	0.015077	0.91538	0.0933832	nomal
meta_105	2-Dehydro-3-deoxy-L-arabinonate	296664	343736	350251	271751	246989	253581	330217	257440	0.779609	-0.359177	0.0341107	1.45925	down
meta_106	Glutaric acid	930237	848190	1.05757e+06	639889	651338	790922	945331	694049	0.734187	-0.445781	0.0344108	1.39103	down
meta_107	LysoPE 16:0	2.4574e+07	1.96329e+07	2.28451e+07	3.17489e+07	3.32103e+07	2.99311e+07	2.23507e+07	3.16301e+07	1.41518	0.500981	0.00879263	1.53276	up
meta_108	LysoPC 16:1(2n isomer)	646704	497743	470966	661719	681598	815829	538471	719715	1.33659	0.418556	0.0689555	1.27395	nomal
meta_109	2,6-Dimethoxybenzoic acid	66625.8	57054.3	47157.3	45614	46256.8	47954.9	56945.8	46608.5	0.818472	-0.288995	0.205716	1.10337	nomal
meta_110	Coixol; 6-Methoxy-2-benzoxazolinone; MBOA	118559	58732.9	49564.5	49022.5	76821.3	42709.8	75618.7	56184.5	0.742998	-0.42857	0.480014	0.614362	nomal
meta_111	Chrysoeriol-7-O-rutinoside	296858	237313	239828	221526	208632	287915	258000	239358	0.927744	-0.108202	0.585399	0.466924	nomal
meta_112	Tricin-4'-O-(guaiacylglycerol)ether	141531	124445	110679	156653	71703.7	87802.2	125551	105386	0.839387	-0.252591	0.527392	0.561726	nomal
meta_113	L-Norleucine*	6.53997e+06	6.28947e+06	6.21404e+06	6.06766e+06	6.04015e+06	6.66045e+06	6.34782e+06	6.25609e+06	0.985548	-0.0210013	0.711776	0.326906	nomal
meta_114	5-Aminolevulinic Acid	5.47363e+07	7.99248e+07	9.1561e+07	6.54966e+07	8.55867e+07	9.2325e+07	7.54074e+07	8.11361e+07	1.07597	0.105638	0.695489	0.338904	nomal
meta_115	2-(3,4-dihydroxyphenyl)ethanediol 1-O-β-D-glucopyranoside	381720	252562	197417	342338	283980	241157	277233	289158	1.04302	0.0607602	0.859492	0.156463	nomal
meta_116	L-Proline	5.3899e+06	3.59057e+06	3.71024e+06	7.31956e+06	6.19762e+06	5.93673e+06	4.23024e+06	6.48464e+06	1.53293	0.616288	0.0395618	1.3794	up
meta_117	4-Hydroxymandelonitrile	7.99407e+06	8.64149e+06	7.3826e+06	3.45848e+06	3.72929e+06	3.992e+06	8.00605e+06	3.72659e+06	0.465472	-1.10324	0.002672	1.60917	down
meta_118	Guanine	1.60388e+06	2.32972e+06	2.61664e+06	2.22289e+06	2.74288e+06	1.99575e+06	2.18341e+06	2.32051e+06	1.06279	0.0878547	0.733957	0.295053	nomal
meta_119	Glutathione reduced form	5.01972e+06	6.22625e+06	5.88983e+06	7.40161e+06	6.00189e+06	7.46899e+06	5.71193e+06	6.9575e+06	1.21806	0.28459	0.111141	1.18118	nomal
meta_120	Glucosyloxybenzoic acid	1.51782e+06	972841	1.43846e+06	981319	837788	1.05395e+06	1.30971e+06	957687	0.731223	-0.451617	0.163821	1.13979	nomal
meta_121	Adenosine 5'-monophosphate	2.40327e+06	1.9195e+06	1.89754e+06	2.22301e+06	2.5153e+06	2.61439e+06	2.07344e+06	2.4509e+06	1.18205	0.241286	0.143512	1.11464	nomal
meta_122	13-KODE; (9Z,11E)-13-Oxooctadeca-9,11-dienoic acid	23959.1	24540.5	21006.3	16051.1	11313.3	19695	23168.6	15686.5	0.677057	-0.562651	0.0733755	1.33283	nomal
meta_123	L-Azetidine-2-carboxylic acid	6.19064e+06	5.6888e+06	4.78341e+06	5.37754e+06	5.64742e+06	6.12845e+06	5.55429e+06	5.7178e+06	1.02944	0.0418593	0.748831	0.282077	nomal
meta_124	Cadaverine	748299	809372	743903	397597	507382	401815	767191	435598	0.567783	-0.816589	0.00312936	1.58719	down
meta_125	N-Monomethyl-L-arginine	280287	330014	283661	280478	320840	293814	297987	298377	1.00131	0.00188729	0.985419	0.0160326	nomal
meta_126	(2E)-3-[4-(β-D-glucopyranoside)-phenylacrylic]-acid	405797	333502	398460	355547	299001	362851	379253	339133	0.894214	-0.161309	0.260784	0.897674	nomal
meta_127	Phenylpropionic acid-O-β-D-glucopyranoside	405797	333502	398460	355547	299001	362851	379253	339133	0.894214	-0.161309	0.260784	0.897674	nomal
meta_128	4-Pyridoxic acid-O-glucoside	99606.7	109368	104376	116029	105013	112040	104450	111027	1.06297	0.0880966	0.200336	0.998459	nomal
meta_129	Phosphoenolpyruvate	759388	918022	827313	557949	555338	670933	834907	594740	0.712342	-0.489358	0.0169123	1.46492	down
meta_130	4-Methoxycinnamic acid	97400.4	64567.5	68712.6	61092.2	55538.8	75717.9	76893.5	64116.3	0.833833	-0.26217	0.358489	0.772001	nomal
meta_131	Eupatilin-7-O-glucoside	29954.1	2606.79	9028.45	125902	24821.8	29101.1	13863.1	59941.6	4.32382	2.11231	0.295579	0.91826	nomal
meta_132	Thymine	442365	779138	779914	605269	864426	567023	667139	678906	1.01764	0.0252247	0.939815	0.0657282	nomal
meta_133	Uridine 5'-diphosphate	256469	194506	241887	112704	111424	124839	230954	116322	0.503659	-0.989481	0.0211682	1.55208	down
meta_134	LysoPE 17:1(2n isomer)	83997.8	81017.9	95775.2	135788	127346	114766	86930.3	125966	1.44905	0.535108	0.00846806	1.52519	up
meta_135	Lariciresinol-4'-O-glucoside	80675.4	80565.6	41512.7	75791.7	75999.4	64556.4	67584.6	72115.8	1.06705	0.0936224	0.766156	0.269547	nomal
meta_136	β-Eudesmol	645945	747064	753446	715658	717558	783436	715485	738884	1.0327	0.0464259	0.60658	0.446316	nomal
meta_137	5-Hydroxymethylfurfural	231025	352939	368094	340347	434646	288890	317353	354627	1.11746	0.160217	0.573331	0.479043	nomal
meta_138	Indole-3-carboxaldehyde	600048	673973	657703	597541	610461	552680	643908	586894	0.911456	-0.133755	0.119749	1.15789	nomal
meta_139	2-O-Galloyl-D-glucose	192488	141314	255822	187894	139090	127463	196541	151482	0.770739	-0.375685	0.317029	0.835611	nomal
meta_140	Homogentisic acid	300020	328790	341050	270841	257221	291391	323286	273151	0.844919	-0.243114	0.0349892	1.3864	down
meta_141	6'-O-Glucosylaucubin	255118	195570	196422	556128	489833	401804	215703	482588	2.23728	1.16174	0.0150723	1.53669	up
meta_142	3,5,7-Trihydroxyflavanone (Pinobanksin)	63507.8	61444.1	53516	48186.5	40010.3	61550.6	59489.3	49915.8	0.839071	-0.253135	0.266794	0.925247	nomal
meta_143	Adenine	6.88902e+06	9.09578e+06	9.70699e+06	7.77779e+06	9.37713e+06	7.29476e+06	8.56393e+06	8.1499e+06	0.951654	-0.0714915	0.718244	0.313112	nomal
meta_144	3-O-Feruloylquinic acid	2.41616e+07	2.81266e+07	2.46638e+07	3.18001e+07	2.6046e+07	2.71021e+07	2.56507e+07	2.8316e+07	1.10391	0.142623	0.292448	0.859533	nomal
meta_145	N-Acetyl-L-Tryptophan	1.15439e+07	1.37482e+07	1.42066e+07	1.46461e+07	1.43424e+07	1.49343e+07	1.31663e+07	1.4641e+07	1.11201	0.153164	0.210979	1.08053	nomal
meta_146	Tricin (5,7,4'-Trihydroxy-3',5'-dimethoxyflavone)	739424	52295.4	156158	1.86819e+06	291648	409545	315959	856461	2.71067	1.43865	0.405874	0.721975	nomal
meta_147	LysoPC 20:3	296810	304568	265735	706235	550342	577056	289038	611211	2.11464	1.08041	0.0170168	1.56437	up
meta_148	S-(5'-Adenosy)-L-homocysteine	306460	238525	298162	243671	193819	218265	281049	218585	0.777748	-0.362626	0.081674	1.26196	nomal
meta_149	4-O-Glucosyl-4-hydroxybenzoic acid	1.21251e+06	1.36436e+06	1.01088e+06	1.09813e+06	904097	871895	1.19592e+06	958040	0.801091	-0.319962	0.13732	1.13014	nomal
meta_150	N-Acetyl-5-hydroxytryptamine	809174	1.05359e+06	1.14163e+06	782559	890021	853288	1.00147e+06	841956	0.840724	-0.250296	0.245454	0.993667	nomal
meta_151	PE(18:3/18:3+O3)	64128.2	79050.4	76152.2	80570.3	55941.6	59603.6	73110.3	65371.8	0.894154	-0.161405	0.445246	0.649283	nomal
meta_152	Benzyl acetate	1.40898e+06	1.39053e+06	1.52866e+06	1.30096e+06	1.1809e+06	1.31905e+06	1.44272e+06	1.26697e+06	0.87818	-0.187411	0.045537	1.34201	down
meta_153	Trans-4-Hydroxy-L-proline	6.74716e+07	6.36245e+07	7.25807e+07	6.65735e+07	7.16625e+07	7.29791e+07	6.78922e+07	7.0405e+07	1.03701	0.0524322	0.48528	0.589573	nomal
meta_154	Crepenynic acid	773367	702930	627216	669141	617035	650457	701171	645544	0.920666	-0.11925	0.318245	0.862085	nomal
meta_155	Delta-Hexalactone	3.04744e+06	2.88202e+06	2.54177e+06	2.51555e+06	2.25362e+06	2.26196e+06	2.82375e+06	2.34371e+06	0.83	-0.268816	0.063401	1.3302	nomal
meta_156	LysoPC 18:0	194491	197147	214559	261535	223074	220154	202066	234921	1.1626	0.217351	0.116883	1.2184	nomal
meta_157	Kaurenoic Acid	58143.4	68400.9	73493.3	44640.8	41043.8	53032.8	66679.2	46239.2	0.693457	-0.528122	0.0258293	1.42617	down
meta_158	2-Methylsuccinic acid	945502	1.25663e+06	1.50981e+06	1.00405e+06	922712	914136	1.23731e+06	946967	0.765341	-0.385826	0.214466	1.07799	nomal
meta_159	p-Coumaric acid-4-O-glucoside	231157	251449	243629	293627	218959	194542	242078	235710	0.973692	-0.0384628	0.852128	0.169558	nomal
meta_160	1,14-Tetradecanedioic Acid	30288.5	27121.9	28737.7	28651.1	24809	27868.6	28716	27109.6	0.944056	-0.083055	0.34399	0.777579	nomal
meta_161	N-Feruloylagmatine	1.742e+06	271311	101063	166222	126418	294553	704793	195731	0.277714	-1.84833	0.431695	0.716287	nomal
meta_162	L-Malic acid	2.50302e+06	2.49935e+06	2.51491e+06	2.05835e+06	1.92521e+06	2.06643e+06	2.50576e+06	2.01666e+06	0.804811	-0.313279	0.00813024	1.60796	down
meta_163	O-Phosphorylethanolamine	210745	216556	179177	182651	205785	238533	202159	208990	1.03379	0.0479413	0.750873	0.276121	nomal
meta_164	L-Ascorbic acid (Vitamin C)	5.11277e+06	6.55925e+06	6.44033e+06	7.532e+06	6.16038e+06	7.25476e+06	6.03745e+06	6.98238e+06	1.15651	0.209779	0.205648	0.98828	nomal
meta_165	L-Methionine methyl ester	556317	558369	533048	482761	467711	515052	549245	488508	0.889419	-0.169065	0.0291927	1.44444	down
meta_166	LysoPE 15:1(2n isomer)	17583.1	20937.2	17275.1	15349.8	10335.1	15929	18598.5	13871.3	0.745831	-0.423079	0.100897	1.21507	nomal
meta_167	Tridecanedioic acid	81356	72537.3	84291.1	51283.5	54002.2	75230	79394.8	60171.9	0.757882	-0.399954	0.110099	1.23536	nomal
meta_168	5-O-Galloyl-D-hamamelose*	197794	152964	283551	207341	160651	153444	211437	173812	0.822052	-0.282698	0.440507	0.670767	nomal
meta_169	LysoPC 16:0	4.53084e+07	3.83422e+07	4.17007e+07	6.67839e+07	6.6458e+07	6.72619e+07	4.17837e+07	6.68346e+07	1.59954	0.677653	0.00585224	1.61528	up
meta_170	LysoPE 17:1	104093	93686.5	90366.8	172560	149679	151226	96048.9	157822	1.64314	0.716453	0.00452994	1.57842	up
meta_171	Genistein-7-O-galactoside-rhamnose	544077	501653	369316	480870	406938	476194	471682	454667	0.963927	-0.0530037	0.788996	0.23784	nomal
meta_172	Guanosine	7.7527e+06	6.7457e+06	6.80333e+06	6.4948e+06	5.70372e+06	5.46514e+06	7.10058e+06	5.88789e+06	0.829213	-0.270186	0.0548636	1.31301	nomal
meta_173	9-Hydroperoxy-9Z,11E-Octadecadienoic Acid	16489.3	11114.8	12749.8	12105.4	21596.6	9123.53	13451.3	14275.2	1.06125	0.0857621	0.854353	0.162917	nomal
meta_174	Pinoresinol*	24589.5	32762.2	25959.5	17654	17559.4	15015	27770.4	16742.8	0.6029	-0.730008	0.0373778	1.47232	down
meta_175	Mansonone S	32810.7	48111.1	59272.6	101555	99266.6	93032	46731.5	97951.1	2.09604	1.06767	0.0144057	1.56069	up
meta_176	N,N-Dimethylglycine	2.43277e+06	1.37594e+06	1.27963e+06	2.40406e+06	1.88978e+06	2.11076e+06	1.69611e+06	2.13487e+06	1.25868	0.331914	0.361018	0.789313	nomal
meta_177	Adenylocuccinic Acid	304533	268847	398651	253247	263658	220013	324010	245639	0.758122	-0.399498	0.171169	1.13261	nomal
meta_178	LysoPE 16:0(2n isomer)	2.23415e+07	1.86204e+07	2.23903e+07	3.23771e+07	2.9179e+07	2.81478e+07	2.11174e+07	2.99013e+07	1.41595	0.501774	0.00790461	1.51615	up
meta_179	LysoPE 16:1(2n isomer)	427809	419017	446712	588302	574022	575403	431180	579242	1.34339	0.425878	0.000430076	1.62352	up
meta_180	LysoPE 20:2(2n isomer)	572236	527052	528622	838068	924558	800297	542637	854307	1.57436	0.654769	0.00674585	1.58558	up
meta_181	Methyl dioxindole-3-acetate	70638	91185.3	79436	68126.7	69411.8	70758.7	80419.8	69432.4	0.863375	-0.211942	0.204545	1.10433	nomal
meta_182	Apigenin-7-O-neohesperidoside (Rhoifolin)	117609	112688	58549.3	55581.4	51243.6	71275.4	96281.9	59366.8	0.616593	-0.697609	0.182348	1.11343	nomal
meta_183	L-Threonine	1.1088e+07	1.17898e+07	1.20149e+07	1.30282e+07	1.32229e+07	1.31308e+07	1.16309e+07	1.31273e+07	1.12866	0.17461	0.0290216	1.52954	up
meta_184	Ayapin	94790.1	84018.8	104375	60890.8	61114.2	77449.5	94394.6	66484.9	0.704329	-0.505679	0.0257453	1.41815	down
meta_185	L-Serine	1.0517e+07	1.15332e+07	1.15584e+07	1.9117e+07	1.73761e+07	1.78093e+07	1.12029e+07	1.81008e+07	1.61573	0.69219	0.000823728	1.61038	up
meta_186	Undecylic Acid	1.18279e+06	1.15647e+06	1.2863e+06	1.18127e+06	1.03759e+06	747136	1.20852e+06	988667	0.818082	-0.289683	0.221597	1.03916	nomal
meta_187	4-Ketopinoresinol	475402	344605	320732	287712	238195	241055	380246	255654	0.672338	-0.572741	0.110497	1.26957	nomal
meta_188	Zarzissine	7.16759e+06	8.56197e+06	9.98037e+06	7.69823e+06	9.0602e+06	7.55217e+06	8.56997e+06	8.10353e+06	0.945573	-0.0807399	0.652529	0.393007	nomal
meta_189	LysoPE 20:2	657763	580704	651565	1.02263e+06	954909	914177	630011	963907	1.52998	0.613517	0.00145503	1.59103	up
meta_190	4'-Hydroxy-5,7-dimethoxyflavanone	4.24318e+07	4.42074e+07	4.59036e+07	4.46411e+07	3.86987e+07	4.24631e+07	4.41809e+07	4.19343e+07	0.949149	-0.0752943	0.339321	0.798902	nomal
meta_191	Methyl sinapate	203535	142556	192638	184071	172046	203196	179576	186438	1.03821	0.054097	0.764537	0.265019	nomal
meta_192	Trans-4-Hydroxycinnamic Acid Methyl Ester	113168	74511.4	82310.5	73378.7	62482.5	9.07736	89996.5	45290.1	0.503243	-0.990673	0.180761	1.07363	nomal
meta_193	Sucrose-6-phosphate	451405	555942	569901	450139	388328	478710	525749	439059	0.835111	-0.259961	0.139655	1.12231	nomal
meta_194	2-Phenylethylamine	144634	207582	224900	178969	226436	138070	192372	181158	0.941707	-0.0866492	0.766706	0.256791	nomal
meta_195	Pyridoxine-5'-O-glucoside	486050	381592	415242	447911	451297	420660	427628	439956	1.02883	0.0410016	0.733807	0.305961	nomal
meta_196	2-Hydroxy-7-methoxy-1,4-benzoxazin-3(2H)-one (HMBOA)	2.43528e+06	1.65228e+06	1.26007e+06	1.64306e+06	1.55984e+06	1.52756e+06	1.78254e+06	1.57682e+06	0.884591	-0.176918	0.612506	0.465326	nomal
meta_197	Cirsilineol (4',5-Dihydroxy-3',6,7-trimethoxyflavone)	89888.9	3335.33	29673.5	246605	57707.7	71989.7	40965.9	125434	3.06192	1.61444	0.299286	0.883432	nomal
meta_198	Butyl isobutyl phthalate*	3.0242e+07	3.02051e+07	3.54128e+07	3.43874e+07	2.90139e+07	2.94897e+07	3.19533e+07	3.09636e+07	0.969028	-0.0453891	0.705521	0.324925	nomal
meta_199	Xanthosine	1.32972e+06	976572	1.51299e+06	1.54026e+06	1.06514e+06	813331	1.27309e+06	1.13958e+06	0.895123	-0.159842	0.642959	0.39973	nomal
meta_200	Riboflavin 5'-Adenosine Diphosphate	1.40716e+06	1.28644e+06	1.26904e+06	1.18977e+06	1.10045e+06	1.19713e+06	1.32088e+06	1.16245e+06	0.880058	-0.184329	0.0467527	1.35682	down
meta_201	D-Galactaric acid	489514	487263	518623	522920	435881	463654	498467	474152	0.95122	-0.072149	0.451775	0.659021	nomal
meta_202	Nordihydrocapsiate	667622	743569	883401	688513	677685	792463	764864	719554	0.940761	-0.0881005	0.576266	0.484612	nomal
meta_203	2'-Deoxyadenosine	1.58758e+06	2.29252e+06	2.51695e+06	2.51139e+06	2.92696e+06	2.10633e+06	2.13235e+06	2.51489e+06	1.1794	0.238052	0.357318	0.756665	nomal
meta_204	Aminomalonic acid	2.41807e+06	1.72967e+06	967265	578428	572002	935449	1.705e+06	695293	0.407796	-1.29408	0.128582	1.23882	nomal
meta_205	LysoPE 18:2	2.04039e+07	1.9288e+07	1.8631e+07	2.19141e+07	2.25674e+07	2.34448e+07	1.9441e+07	2.26421e+07	1.16466	0.219906	0.00986573	1.50536	up
meta_206	Naringenin chalcone; 2',4,4',6'-Tetrahydroxychalcone	60183.3	56058.8	45435	43611.9	39034.4	48071.8	53892.4	43572.7	0.808513	-0.306656	0.129506	1.16256	nomal
meta_207	LysoPE 18:1	6.75164e+06	6.92468e+06	7.18584e+06	1.04999e+07	7.81533e+06	8.30998e+06	6.95405e+06	8.87508e+06	1.27625	0.351905	0.142274	1.2361	nomal
meta_208	N-Feruloylputrescine	3.71133e+06	6.22981e+06	3.7035e+06	4.42795e+06	4.93495e+06	5.39406e+06	4.54821e+06	4.91899e+06	1.08152	0.113063	0.709646	0.335945	nomal
meta_209	N-Glycyl-L-leucine*	924314	841334	1.02035e+06	648568	585689	507360	928665	580539	0.625133	-0.677765	0.00711986	1.53046	down
meta_210	Dehydrodiconiferyl alcohol-gamma'-O-glucoside	3.77744e+06	3.89549e+06	3.35399e+06	4.14196e+06	3.3804e+06	3.71199e+06	3.67564e+06	3.74479e+06	1.01881	0.0268866	0.814826	0.205364	nomal
meta_211	2-Propylglutaric acid	1.57784e+06	1.59553e+06	1.61956e+06	1.50588e+06	1.32741e+06	1.83085e+06	1.59764e+06	1.55471e+06	0.97313	-0.0392953	0.798579	0.23447	nomal
meta_212	Uridine-5'-Diphosphate-D-Xylose	6.38633e+06	6.98596e+06	6.85284e+06	5.2364e+06	5.4554e+06	6.03266e+06	6.74171e+06	5.57482e+06	0.826914	-0.27419	0.0198479	1.45603	down
meta_213	L-Ornithine	71647.6	53863.4	51270.7	102900	102650	110835	58927.2	105462	1.7897	0.839714	0.00954569	1.56787	up
meta_214	N7-Methylguanosine	50624.5	48395.7	44717.4	45882.6	25354	37392	47912.6	36209.5	0.755742	-0.404034	0.181258	1.12236	nomal
meta_215	10-Formyltetrahydrofolic Acid	6.904e+06	7.09867e+06	6.01598e+06	7.00219e+06	6.58467e+06	7.85764e+06	6.67288e+06	7.14817e+06	1.07123	0.099263	0.39753	0.701445	nomal
meta_216	1,3-O-Diferuloylglycerol*	31773.7	6072.98	18759.6	9.0876	18251.9	42054.5	18868.8	20105.1	1.06553	0.091565	0.935877	0.0699961	nomal
meta_217	Methoxyindoleacetic acid	2.19426e+06	2.76723e+06	2.7144e+06	2.44431e+06	2.56947e+06	2.19476e+06	2.55863e+06	2.40284e+06	0.939114	-0.090628	0.514082	0.560589	nomal
meta_218	Hesperetin-7-O-neohesperidoside(Neohesperidin)	752307	623496	496842	651235	485019	681494	624215	605916	0.970684	-0.0429268	0.858055	0.155232	nomal
meta_219	Dibutyl phthalate*	2.7954e+07	2.87061e+07	2.88527e+07	2.96368e+07	2.76944e+07	2.87629e+07	2.85043e+07	2.8698e+07	1.0068	0.00977271	0.777964	0.25137	nomal
meta_220	Biotin	266629	294303	292486	218770	206601	247990	284472	224454	0.789017	-0.341871	0.0199864	1.45962	down
meta_221	3,4-Dimethoxycinnamic acid	313044	314860	268976	137202	127452	131844	298960	132166	0.442086	-1.1776	0.00647966	1.60958	down
meta_222	N-Acetyl-L-phenylalanine	227581	221703	210995	264921	226586	162837	220093	218115	0.991013	-0.0130246	0.953414	0.0533227	nomal
meta_223	LysoPE 14:0(2n isomer)	97494.5	87093.2	96884.6	83999.5	86386.5	83361.2	93824.1	84582.4	0.9015	-0.149601	0.102316	1.30609	nomal
meta_224	Inosine 5'-monophosphate	225204	202861	192305	224143	174152	214840	206790	204378	0.988337	-0.0169245	0.901858	0.107665	nomal
meta_225	4',5,7-Trihydroxy-3',6-dimethoxyflavone (Jaceosidin)	381511	25000.9	77516.9	901694	130821	207344	161343	413286	2.56154	1.35701	0.423095	0.694138	nomal
meta_226	5'-Methoxyisolariciresinol-9'-O-glucoside	415478	473022	428258	404629	407707	388798	438919	400378	0.912191	-0.132593	0.147579	1.18283	nomal
meta_227	N-benzylformamide	1.86725e+06	1.28249e+06	1.06907e+06	1.53691e+06	1.27028e+06	1.29508e+06	1.40627e+06	1.36743e+06	0.972379	-0.0404097	0.889633	0.12531	nomal
meta_228	L-Leucine*	6.00091e+06	6.38565e+06	6.21184e+06	6.23145e+06	6.26473e+06	6.86256e+06	6.19947e+06	6.45291e+06	1.04088	0.0578061	0.35483	0.781634	nomal
meta_229	Isomangiferin	1.22809e+06	1.15814e+06	1.24033e+06	1.94683e+06	1.52984e+06	1.95412e+06	1.20885e+06	1.81026e+06	1.4975	0.58256	0.0462792	1.47911	up
meta_230	9S-Hydroxy-10E,12Z-octadecadienoic acid*	106053	83968.3	88879.5	54076.8	50034.8	60086.2	92967.1	54732.6	0.588731	-0.76432	0.01704	1.52884	down
meta_231	Isoferulic Acid*	2.31499e+06	2.58736e+06	3.00863e+06	2.9635e+06	2.23804e+06	1.94044e+06	2.63699e+06	2.38066e+06	0.902794	-0.147531	0.526343	0.541793	nomal
meta_232	Sinapinaldehyde	16075	12596.9	20280.9	28544.1	25089.2	22337.5	16317.6	25323.6	1.55192	0.634052	0.0365289	1.38178	up
meta_233	Methylenesuccinic acid	325531	262097	305955	166186	231511	187824	297861	195174	0.65525	-0.609882	0.0187218	1.45089	down
meta_234	3-Hydroxyoctadecanoic Acid	307314	310037	329702	285116	244879	296017	315685	275337	0.872191	-0.197284	0.105696	1.24843	nomal
meta_235	5-Aminovaleric acid	85297.3	80220.7	67944.1	72297.4	68994.2	88653.9	77820.7	76648.5	0.984937	-0.0218959	0.890332	0.11986	nomal
meta_236	Salcolin B*	158319	120379	115237	162643	75115.8	104605	131312	114121	0.869088	-0.202426	0.595549	0.463117	nomal
meta_237	3-Hydroxy-4-isopropylbenzylalcohol-3-O-glucoside	254069	281173	266593	265294	250964	256822	267279	257693	0.964138	-0.0526887	0.35783	0.77669	nomal
meta_238	1-(9Z-Octadecenoyl)-2-(9-oxo-nonanoyl)-sn-glycero-3-phosphocholine	310695	329242	343718	219748	179386	207535	327885	202223	0.616749	-0.697244	0.00146382	1.58963	down
meta_239	2'-Deoxycytidine-5'-monophosphate	67046	66870.2	51664.3	73204.1	61388.7	54912.3	61860.2	63168.4	1.02115	0.0301917	0.868175	0.144834	nomal
meta_240	Quinic Acid	1.11595e+06	1.13455e+06	1.26841e+06	1.27247e+06	1.13425e+06	1.33225e+06	1.17297e+06	1.24632e+06	1.06254	0.0875134	0.389896	0.713482	nomal
meta_241	Sweroside	211175	166076	160561	162818	177700	229911	179271	190143	1.06065	0.0849466	0.697328	0.335598	nomal
meta_242	Hydroxydihydrobovolide	101263	98654.5	90649.2	100890	83286.1	98209.1	96855.5	94128.3	0.971843	-0.0412054	0.694225	0.343106	nomal
meta_243	PC(18:3/18:3+O3)	6249.66	8564.42	8476.67	5313.06	3517.1	10628	7763.58	6486.07	0.835448	-0.259378	0.619413	0.443423	nomal
meta_244	Pyridoxine	98720	95762.3	95785.1	92968.3	99560.6	94297.6	96755.8	95608.8	0.988145	-0.0172048	0.64498	0.407394	nomal
meta_245	2-Aminoisobutyric acid	5.0568e+06	4.36143e+06	4.36733e+06	4.68885e+06	3.92149e+06	4.82609e+06	4.59519e+06	4.47881e+06	0.974674	-0.0370076	0.76577	0.25797	nomal
meta_246	2-Glucosyloxy-(4-hydroxyphenyl)acetic acid (Dhurrin acid)	111199	39423	41599	50598.1	48720.7	37609.4	64073.7	45642.7	0.712348	-0.489346	0.517587	0.58912	nomal
meta_247	Methyl 3-aminopropanoate	5.06218e+06	3.91738e+06	4.2273e+06	3.88273e+06	3.5516e+06	4.98446e+06	4.40229e+06	4.1396e+06	0.940329	-0.0887626	0.660119	0.379187	nomal
meta_248	LysoPE 18:0(2n isomer)	85022.3	86239	93270.5	130271	118655	99449.1	88177.3	116125	1.31695	0.397201	0.0799477	1.36033	nomal
meta_249	Hydroxy ricinoleic acid	6106.03	7914.64	7794.91	6291.84	5365.98	6890.94	7271.86	6182.92	0.850253	-0.234036	0.21668	0.974526	nomal
meta_250	Phloroglucinol; 1,3,5-Benzenetriol	280050	467793	473445	459688	504907	337336	407096	433977	1.06603	0.0922479	0.757205	0.268539	nomal
meta_251	L-Lysine-Butanoic Acid	2.8933e+07	3.67585e+07	3.20964e+07	2.17473e+07	2.79261e+07	2.94685e+07	3.25959e+07	2.63806e+07	0.809323	-0.305213	0.130737	1.12617	nomal
meta_252	6-Methylmercaptopurine	4.58399e+07	4.48745e+07	4.77027e+07	4.30075e+07	3.98868e+07	4.2344e+07	4.6139e+07	4.17461e+07	0.90479	-0.144346	0.0259912	1.41887	down
meta_253	Succinic acid	4.36003e+07	4.13382e+07	4.48988e+07	1.84122e+07	1.75026e+07	1.57992e+07	4.32791e+07	1.7238e+07	0.398298	-1.32808	6.73703e-05	1.62846	down
meta_254	L-Methionine Sulfoxide	5.21446e+06	5.05675e+06	3.07496e+06	5.47949e+06	4.96143e+06	4.60019e+06	4.44873e+06	5.0137e+06	1.127	0.172484	0.506738	0.587955	nomal
meta_255	Methylillicinone F	3.70671e+06	3.92184e+06	4.13396e+06	4.07538e+06	3.68398e+06	3.77319e+06	3.92084e+06	3.84418e+06	0.980449	-0.0284852	0.677185	0.356856	nomal
meta_256	2',6'-Dihydroxyacetophenone	138057	145540	131937	139735	141829	126432	138511	135998	0.981859	-0.0264126	0.707785	0.323668	nomal
meta_257	L-Aspartic Acid	1.83704e+07	1.83757e+07	1.69068e+07	1.6911e+07	1.51341e+07	1.84271e+07	1.78843e+07	1.6824e+07	0.940716	-0.0881691	0.395001	0.725855	nomal
meta_258	(S)-Indoximod	137096	176698	196966	186270	211637	177642	170253	191850	1.12685	0.172294	0.361335	0.767665	nomal
meta_259	Cryptochlorogenic acid (4-O-Caffeoylquinic acid)*	127063	62579	105926	29573.5	27259	45646.6	98522.6	34159.7	0.34672	-1.52816	0.0663755	1.39343	nomal
meta_260	L-Saccharopine	112640	116610	121199	54073.2	43280.5	54546.1	116816	50633.3	0.433444	-1.20608	0.000270237	1.62176	down
meta_261	α-Ketoglutaric acid	2.62156e+06	2.91394e+06	2.87887e+06	1.20685e+06	1.35796e+06	1.2319e+06	2.80479e+06	1.26557e+06	0.451218	-1.1481	0.000699416	1.62182	down
meta_262	p-Coumaroylagmatine	8.04595e+06	1.22503e+06	486837	2.25422e+06	890024	1.18047e+06	3.25261e+06	1.44157e+06	0.443204	-1.17396	0.531731	0.569519	nomal
meta_263	Ferulic acid*	1.18799e+06	1.24359e+06	1.37801e+06	1.50321e+06	1.13417e+06	942877	1.26986e+06	1.19342e+06	0.939801	-0.0895725	0.695779	0.350677	nomal
meta_264	Putrescine	2.46488e+06	2.63794e+06	2.37328e+06	5.09448e+06	4.99067e+06	5.04362e+06	2.49203e+06	5.04292e+06	2.02362	1.01694	0.000221284	1.63301	up
meta_265	Inositol	6.6399e+06	4.61768e+06	5.4031e+06	7.01258e+06	6.03183e+06	7.21263e+06	5.55356e+06	6.75235e+06	1.21586	0.281975	0.172484	1.07073	nomal
meta_266	Salcolin A*	149710	121545	111859	167705	71605.8	87297.5	127705	108870	0.852509	-0.230213	0.602261	0.463106	nomal
meta_267	LysoPE 16:1	477184	390963	466776	612478	629395	575856	444975	605910	1.36167	0.44538	0.0121618	1.52382	up
meta_268	L-Prolyl-L-Leucine	1.38399e+06	1.17925e+06	1.1831e+06	1.64154e+06	1.30289e+06	1.41271e+06	1.24878e+06	1.45238e+06	1.16304	0.217898	0.176109	1.05643	nomal
meta_269	N-Benzylmethylene isomethylamine	2.03764e+07	2.02798e+07	1.27643e+07	1.37158e+07	1.77497e+07	1.84867e+07	1.78068e+07	1.66508e+07	0.935078	-0.0968418	0.717311	0.317547	nomal
meta_270	γ-Glutamyl-L-valine	190381	167057	174018	164058	138889	145712	177152	149553	0.844208	-0.244329	0.0543385	1.31529	nomal
meta_271	LysoPC 15:1	113206	92388.3	113985	66865	67283.9	71944.2	106527	68697.7	0.644888	-0.632879	0.0280979	1.52813	down
meta_272	D-Saccharic acid	474225	613129	609319	507892	445322	510174	565558	487796	0.862504	-0.213396	0.225815	0.998802	nomal
meta_273	LysoPC 15:0	85610.3	80424.2	88387.4	157488	131683	136705	84807.3	141959	1.6739	0.743209	0.0129847	1.57264	up
meta_274	2-Amino-4-dihydroxy octadecyl galactoside	4875.47	3963.86	4942.28	1546.85	2465.38	3756.04	4593.87	2589.42	0.563669	-0.82708	0.0697261	1.33307	nomal
meta_275	12-Oxo-10E-Dodecenoic Acid	8777.92	8260.28	6543.82	8382.83	6536.28	7108.1	7860.67	7342.4	0.934068	-0.0984011	0.584006	0.467334	nomal
meta_276	6-O-Galloyl-β-D-glucose*	213915	148664	268761	213418	154985	132629	210447	167010	0.7936	-0.333516	0.368563	0.748254	nomal
meta_277	7β-H-9(10)-ene-11,12-Epoxy-8-oxoeremophilane	60019.5	84740	93785.6	82567.4	49481.5	100805	79515	77618	0.976143	-0.0348361	0.922238	0.0845331	nomal
meta_278	Lumichrome	23703.7	30966.5	13052.2	13848.7	14164	18579.1	22574.2	15530.6	0.687982	-0.539556	0.307018	0.890922	nomal
meta_279	5,6,7,4'-Tetramethoxyflavone	7556.83	1029.1	7544.71	9.0876	8.26025	5872.33	5376.88	1963.23	0.365124	-1.45354	0.308453	0.825637	nomal
meta_280	Pimaric acid	46371.7	49924.1	95911.9	40412	35705.2	52592.8	64069.2	42903.3	0.66964	-0.578542	0.314945	0.874816	nomal
meta_281	Histidinol	1.51524e+07	1.47219e+07	1.73903e+07	1.38572e+07	1.40043e+07	1.45044e+07	1.57549e+07	1.4122e+07	0.896356	-0.157856	0.181721	1.13386	nomal
meta_282	Uridine 5'-diphospho-D-glucose	1.82043e+07	1.87888e+07	1.69844e+07	1.26706e+07	1.20407e+07	1.36478e+07	1.79925e+07	1.27864e+07	0.710652	-0.492786	0.00193853	1.57885	down
meta_283	3,3'-O-Dimethylellagic Acid	13918.6	753.473	3431.01	27516.5	4497.51	6399.76	6034.35	12804.6	2.12195	1.08539	0.477611	0.612179	nomal
meta_284	Nicotinamide	3.38553e+06	4.8238e+06	4.76701e+06	3.06435e+06	3.57574e+06	3.15092e+06	4.32544e+06	3.26367e+06	0.754529	-0.406352	0.142021	1.19537	nomal
meta_285	L-Arginine	1.11171e+07	8.23857e+06	7.43763e+06	8.76435e+06	9.51365e+06	9.31737e+06	8.93109e+06	9.19846e+06	1.02994	0.0425551	0.83487	0.1898	nomal
meta_286	Butin; 7,3',4'-Trihydroxyflavanone	63062.7	53796	44296.8	42836	42701.4	51063.7	53718.5	45533.7	0.847635	-0.238484	0.271748	0.913701	nomal
meta_287	LysoPE 15:0(2n isomer)	25599.1	18961.6	24647.5	30440.8	22382.6	31673.8	23069.4	28165.7	1.22091	0.287959	0.234419	0.950032	nomal
meta_288	17-Hydroxylinolenic acid	25559.3	30744.4	28003.5	16716.4	16416.9	15738.9	28102.4	16290.8	0.579692	-0.78664	0.0132125	1.58415	down
meta_289	8-Azaguanine	147929	223327	218532	192645	257890	193898	196596	214811	1.09265	0.127835	0.605798	0.441047	nomal
meta_290	5'-Glucosyloxyjasmanic acid	80092.5	93859.6	117476	131644	110872	122060	97142.6	121525	1.251	0.32308	0.14203	1.14515	nomal
meta_291	4-Methyl-5-thiazoleethanol	164481	198216	224540	174558	199136	215709	195746	196468	1.00369	0.00531048	0.97454	0.0279865	nomal
meta_292	1-O-Sinapoyl-β-D-glucose	585930	552320	693593	787225	675020	961647	610614	807964	1.3232	0.40403	0.126351	1.18724	nomal
meta_293	Pinoresinol-4,4'-O-di-O-glucoside	462905	712766	608136	593733	615129	671432	594602	626765	1.05409	0.0759994	0.707279	0.33939	nomal
meta_294	D-Glucose 6-phosphate*	2.03221e+07	1.7354e+07	1.72652e+07	1.30857e+07	1.26122e+07	1.49986e+07	1.83138e+07	1.35655e+07	0.740725	-0.432989	0.0221245	1.45032	down
meta_295	Tatarine	208567	169168	170554	193995	202029	189479	182763	195167	1.06787	0.0947389	0.441053	0.685554	nomal
meta_296	Tricin-7-O-rutinoside*	461280	312587	262347	481280	276310	404821	345405	387470	1.12179	0.165799	0.644807	0.395643	nomal
meta_297	L-Asparagine	2.01635e+07	1.64786e+07	1.47046e+07	2.24554e+07	1.7864e+07	1.67124e+07	1.71156e+07	1.90106e+07	1.11072	0.151495	0.470705	0.605643	nomal
meta_298	2,2-Dimethylsuccinic acid	419557	387192	393029	235101	191521	202990	399926	209871	0.524773	-0.930233	0.000457882	1.61247	down
meta_299	Mucic acid Dimethyl Ester	480712	495562	479446	466181	394260	463903	485240	441448	0.909752	-0.136455	0.200457	1.09778	nomal
meta_300	Dehydrodiconiferyl alcohol-4-O-glucoside	4.80386e+06	4.46672e+06	3.81113e+06	4.50651e+06	3.71268e+06	4.27091e+06	4.36057e+06	4.16337e+06	0.954776	-0.0667659	0.627618	0.415853	nomal
meta_301	Leonuriside A	102012	90493.9	109139	85367.3	76207.9	82929.7	100548	81501.6	0.810573	-0.302986	0.0530936	1.37913	nomal
meta_302	L-Glycyl-L-isoleucine*	818950	857775	883715	543801	484035	450886	853480	492908	0.577527	-0.79204	0.000734099	1.60941	down
meta_303	PC(oxo-11:0/18:2)	98521.5	120815	139397	164150	125386	122661	119578	137399	1.14904	0.200428	0.375748	0.731337	nomal
meta_304	Arginine methyl ester	2.62693e+06	2.14297e+06	1.99241e+06	1.74238e+06	1.80569e+06	1.99422e+06	2.2541e+06	1.84743e+06	0.819584	-0.287036	0.156191	1.15056	nomal
meta_305	13-methylmyristic acid	104583	117371	113425	99588.3	84312.8	100243	111793	94714.5	0.847232	-0.239172	0.0623393	1.30614	nomal
meta_306	γ-Linolenic Acid	811912	691481	623492	673818	573294	638327	708962	628480	0.886479	-0.173842	0.286448	0.886139	nomal
meta_307	NADP (Nicotinamide adenine dinucleotide phosphate)	243253	256675	262539	193876	174079	188302	254156	185419	0.72955	-0.454922	0.00111551	1.59137	down
meta_308	Hydrocinnamic acid	84928.6	67495.7	90945.2	82922.1	90446.7	91937.4	81123.1	88435.4	1.09014	0.124511	0.414423	0.711041	nomal
meta_309	2,6-Dimethyl-7-octene-2,3,6-triol	114586	136791	127800	89183.1	79065.2	95326.8	126392	87858.4	0.695126	-0.524654	0.010565	1.51067	down
meta_310	Cyclo(Pro-Leu)	5068.88	12081.5	23529.6	20081.5	6666.43	4456.51	13560	10401.5	0.767071	-0.382568	0.686361	0.346833	nomal
meta_311	2-(Formylamino)benzoic acid	530185	141887	242033	98000.9	87819.7	58742.5	304702	81521	0.267544	-1.90215	0.194098	1.13018	nomal
meta_312	LysoPE 15:0	73084.6	59081.4	68535.3	105112	99039	97029.7	66900.4	100394	1.50064	0.585582	0.00464604	1.57326	up
meta_313	Dodecanoic acid (Lauric acid)	258605	274977	344504	228670	179181	242358	292695	216736	0.740484	-0.43346	0.0862921	1.24158	nomal
meta_314	2-Hydroxycinnamic acid*	629789	377829	506588	656148	523581	526520	504735	568750	1.12683	0.172266	0.501179	0.577157	nomal
meta_315	5S,8R-DiHODE; (5S,8R,9Z,12Z)-5,8-Dihydroxyoctadeca-9,12-dienoate	41939.5	48076.1	45777.3	39161.9	37264.1	44518.1	45264.3	40314.7	0.890651	-0.167068	0.156073	1.07982	nomal
meta_316	4-Oxo-9Z,11Z,13E,15E-Octadecatetraenoic Acid	6919.24	9259.37	8359.44	5217.57	5703.02	6636.04	8179.35	5852.21	0.715486	-0.483004	0.054807	1.34882	nomal
meta_317	D-Fructose 6-Phosphate	1.19549e+07	1.04274e+07	1.0013e+07	7.34728e+06	7.39212e+06	8.67619e+06	1.07984e+07	7.8052e+06	0.722808	-0.468316	0.0178676	1.46949	down
meta_318	LysoPC 18:0(2n isomer)	245796	249144	217237	265533	248603	201900	237393	238679	1.00542	0.00779341	0.956123	0.0490843	nomal
meta_319	D-Erythrose-4-phosphate	176596	217078	201875	161322	145673	199890	198516	168962	0.851123	-0.23256	0.219281	0.972458	nomal
meta_320	9-Oxo-10E,12Z-octadecadienoic acid	30998.9	29588.2	24465.5	22700.5	26411.2	22679.7	28350.9	23930.4	0.844081	-0.244547	0.145553	1.12398	nomal
meta_321	Disinapoyl glucoside	26629.9	25063	30228.4	48243.1	37963.7	46695.1	27307.1	44300.6	1.62231	0.698049	0.0191421	1.5105	up
meta_322	2'-Deoxyinosine	106174	159265	160456	157173	203787	132884	141965	164615	1.15955	0.21356	0.456529	0.624034	nomal
meta_323	3-Indolepropionic acid	85558.4	97387.2	76668.9	92882.5	84139.7	68884.8	86538.2	81969	0.947201	-0.0782581	0.647096	0.392497	nomal
meta_324	Cyclo(Ala-Gly)	125382	168957	55463.2	100171	79019.5	97847.8	116601	92346.2	0.791988	-0.33645	0.541759	0.552936	nomal
meta_325	Corypalmine	91070.2	19584	98649.4	3770.84	23925.3	5653.16	69767.9	11116.4	0.159335	-2.64987	0.137991	1.2254	nomal
meta_326	12-Hydroxyoctadecanoic acid	8897.24	12472.5	13886.2	7103.41	6182.96	10048	11752	7778.12	0.661858	-0.595407	0.106922	1.18591	nomal
meta_327	D-Xylonic acid	1.81875e+06	1.93537e+06	1.85357e+06	2.07017e+06	1.54607e+06	2.24197e+06	1.86923e+06	1.95274e+06	1.04467	0.0630522	0.730095	0.317203	nomal
meta_328	1-Linoleoylglycerol*	566602	509387	557328	466581	431725	484608	544439	460971	0.84669	-0.240094	0.0246622	1.42503	down
meta_329	1-Naphthol*	3610.17	3130.62	4120.93	3017.2	2605.09	2254.35	3620.57	2625.55	0.725174	-0.4636	0.0547369	1.32452	nomal
meta_330	LysoPC 20:0(2n isomer)	23416.7	11888.5	20502.4	26338.6	23027.3	21789	18602.5	23718.3	1.275	0.350503	0.275279	0.92698	nomal
meta_331	Suberic Acid	110313	85385	90246.3	80858.3	93162.9	69886.8	95314.9	81302.7	0.85299	-0.229399	0.241338	0.929438	nomal
meta_332	S-Methyl-L-cysteine	2.27827e+06	1.40047e+06	1.15372e+06	1.54529e+06	1.43457e+06	1.4978e+06	1.61082e+06	1.49255e+06	0.926577	-0.110018	0.762447	0.278746	nomal
meta_333	Choline Alfoscerate	3.21966e+06	3.06114e+06	2.77125e+06	5.17262e+06	5.0006e+06	4.81844e+06	3.01735e+06	4.99722e+06	1.65616	0.727845	0.00039532	1.61379	up
meta_334	2-(D-Glucosyloxy)-4-hydroxybenzeneacetonitrile	104835	49318.6	16736.2	54734	44847.9	48428.6	56963.4	49336.8	0.866115	-0.207369	0.795395	0.238903	nomal
meta_335	Propyl 4-hydroxybenzoate	10946.3	15997.4	13827	6806.1	7314.15	7388.46	13590.3	7169.57	0.527552	-0.922614	0.0462451	1.48671	down
meta_336	Syringaldehyde; 4-Hydroxy-3,5-Dimethoxybenzaldehyde	79863.6	54219.1	52112.2	30991.5	35393.5	38467.4	62065	34950.8	0.563133	-0.828453	0.0858416	1.35548	nomal
meta_337	9-Hydroxy-12-oxo-15(Z)-octadecenoic acid	17281.5	9323.35	17358.3	16589.1	13574	14472	14654.4	14878.4	1.01529	0.0218852	0.942556	0.0645864	nomal
meta_338	Abscisic acid	30015.6	42195.6	50278.5	102149	84364.9	88635.7	40829.9	91716.6	2.24631	1.16756	0.00317158	1.56205	up
meta_339	Apigenin-6-C-glucoside (Isovitexin)*	532140	508414	483577	496071	426350	472223	508044	464881	0.915042	-0.12809	0.166043	1.07352	nomal
meta_340	2,6-Di-tert-butylphenol*	156940	156569	201624	143788	146480	131258	171711	140508	0.818285	-0.289324	0.163599	1.15459	nomal
meta_341	3,4-Dihydroxybenzeneacetic acid	249106	264131	293048	246686	232169	151165	268762	210007	0.781386	-0.355893	0.176484	1.09922	nomal
meta_342	3-Methyl-4,8-dihydroxy-3,4-dihydroisocoumarin	40611.9	34806.3	38269.6	43835	38171.9	50164.4	37895.9	44057.1	1.16258	0.217333	0.211218	1.02215	nomal
meta_343	Oxalic acid	75250.1	16872.1	21908	12513.6	14278.4	16415	38010	14402.3	0.378909	-1.40008	0.333486	0.873868	nomal
meta_344	6-Aminocaproic acid	582554	731675	657643	696608	694601	715669	657291	702293	1.06847	0.0955406	0.405864	0.751851	nomal
meta_345	Nicotinic acid (Vitamin B3)	511737	465444	543711	481772	400478	381953	506964	421401	0.831225	-0.266689	0.0940694	1.22106	nomal
meta_346	5'-Deoxy-5'-(methylthio)adenosine	4.60339e+07	4.59738e+07	5.04904e+07	4.41179e+07	4.0856e+07	4.16919e+07	4.74994e+07	4.22219e+07	0.888894	-0.169916	0.0503775	1.35463	nomal
meta_347	Azelaic acid	1.19895e+06	1.1026e+06	1.25346e+06	899099	880344	940548	1.185e+06	906664	0.765116	-0.386249	0.0141519	1.54866	down
meta_348	Spermine	3.24776e+07	3.25755e+07	3.11991e+07	3.10779e+07	2.81655e+07	3.39861e+07	3.20841e+07	3.10765e+07	0.968596	-0.0460324	0.614305	0.45484	nomal
meta_349	Naringenin (5,7,4'-Trihydroxyflavanone)	68261.8	60013.4	57581.8	52013	39813.9	64284.4	61952.3	52037.1	0.839954	-0.251618	0.297334	0.879966	nomal
meta_350	Ribulose-5-phosphate	676764	639329	618640	459626	358115	419054	644911	412265	0.639259	-0.645528	0.00521742	1.57025	down
meta_351	Hispidulin (5,7,4'-Trihydroxy-6-methoxyflavone)	13870.4	6138.53	6349.7	19180.7	8453.88	8504.72	8786.2	12046.4	1.37106	0.455294	0.502184	0.571043	nomal
meta_352	Cis-10-Pentadecenoic Acid(C15: 1)	1.13104e+06	1.23958e+06	1.23791e+06	1.12542e+06	1.07109e+06	1.29904e+06	1.20284e+06	1.16518e+06	0.968688	-0.0458955	0.660328	0.385371	nomal
meta_353	3-Hydroxy-4',5,7-Trimethoxyflavanone	66196.5	88265.8	62181.5	54853.4	53529.2	66690.2	72214.6	58357.6	0.808114	-0.30737	0.226322	0.988842	nomal
meta_354	Glucosyringic Acid	1.96178e+06	1.59415e+06	1.616e+06	1.65801e+06	1.55146e+06	1.92245e+06	1.72398e+06	1.71064e+06	0.992263	-0.0112058	0.938468	0.0674628	nomal
meta_355	Isorhamnetin-3-O-glucuronide-7-O-rhamnoside	477603	327588	276374	588927	372890	419748	360522	460521	1.27737	0.353181	0.32525	0.80076	nomal
meta_356	9(10)-EpOME;(9R,10S)-(12Z)-9,10-Epoxyoctadecenoic acid	23248.5	23608.1	21698.8	10877.2	11497.2	6363.52	22851.8	9579.32	0.419193	-1.25431	0.00819873	1.58407	down
meta_357	1-Methyl-6-Oxo-1,6-Dihydropyridine-3-Carboxamide	17863.7	24550.8	29781.8	24573.6	18292.5	19014.8	24065.4	20627	0.85712	-0.222431	0.447553	0.648189	nomal
meta_358	Oleanolic acid-3-O-xylosyl(1→3)glucuronide	30994.5	31332.3	31604.5	27167.7	37043.8	28881.5	31310.4	31031	0.991076	-0.0129326	0.935347	0.0760708	nomal
meta_359	2-Glucosyloxy-2-phenylacetic acid amide	317038	330562	325127	289875	270492	295770	324242	285379	0.880142	-0.184192	0.0203269	1.4962	down
meta_360	9-Hydroxy-10,12,15-octadecatrienoic acid	35867.8	25225.5	20728.2	15514.2	19923.6	19095.7	27273.8	18177.8	0.666494	-0.585337	0.172086	1.14004	nomal
meta_361	Synephrine; 4-[1-Hydroxy-2-(methylamino)ethyl]phenol	335693	466632	466652	749473	638952	643151	422993	677192	1.60095	0.678932	0.0118348	1.49505	up
meta_362	Ethylmalonic acid	42607.6	38318.6	41778.5	29286.7	25136.7	30090.1	40901.6	28171.2	0.688755	-0.537938	0.00350775	1.55969	down
meta_363	Galactinol	6.10349e+06	4.7011e+06	4.84986e+06	8.2145e+06	6.58504e+06	1.0953e+07	5.21815e+06	8.5842e+06	1.64506	0.718144	0.10589	1.27676	nomal
meta_364	NG,NG-Dimethyl-L-arginine*	1.21139e+06	987892	961062	993686	867261	1.05182e+06	1.05345e+06	970924	0.921663	-0.117689	0.445348	0.644807	nomal
meta_365	N,N'-Dimethylarginine;SDMA*	1.21139e+06	987892	961062	993686	867261	1.05182e+06	1.05345e+06	970924	0.921663	-0.117689	0.445348	0.644807	nomal
meta_366	LysoPC 17:0(2n isomer)	19194	13060.6	13903.9	26139.1	23910	29584.9	15386.2	26544.6	1.72523	0.786787	0.0122114	1.49007	up
meta_367	γ-glutamylmethionine	63891.8	61595.6	78952.8	56562.1	55013.9	42208.6	68146.7	51261.5	0.752223	-0.410768	0.0780059	1.25302	nomal
meta_368	Coniferin	338412	175078	241800	485818	237054	261563	251763	328145	1.30339	0.382266	0.463841	0.626237	nomal
meta_369	4-Guanidinobutanal	4.9301e+07	4.99685e+07	5.9813e+07	5.15227e+07	3.74139e+07	5.0982e+07	5.30275e+07	4.66396e+07	0.879535	-0.185187	0.332567	0.795785	nomal
meta_370	Citric Acid	3.21518e+07	2.19192e+07	3.38332e+07	2.82092e+07	3.11327e+07	3.16314e+07	2.93014e+07	3.03244e+07	1.03491	0.0495117	0.813258	0.213125	nomal
meta_371	Roseoside	91924.5	81260.5	9.38102	174257	129889	152994	57731.5	152380	2.63946	1.40024	0.0651723	1.35955	nomal
meta_372	Phylloquinone (Vitamin K1)	15217.7	16878.2	18434	17039.7	15734.5	16809.8	16843.3	16528	0.98128	-0.0272637	0.777665	0.251041	nomal
meta_373	9-Hydroperoxy-10E,12,15Z-octadecatrienoic acid	29546.7	32970.9	37576.6	26837.9	27277.6	35062.5	33364.7	29726	0.890941	-0.166598	0.363388	0.747405	nomal
meta_374	Quinic acid O-di-glucuronic acid	7318.15	7107.38	4823.81	7069.68	2436.36	7701.93	6416.45	5735.99	0.893951	-0.161732	0.737312	0.296173	nomal
meta_375	LysoPC 18:3(2n isomer)	2.89839e+06	2.38636e+06	2.41699e+06	2.89612e+06	2.92287e+06	3.18404e+06	2.56725e+06	3.00101e+06	1.16896	0.225225	0.102666	1.23169	nomal
meta_376	Succinyladenosine	6.08567e+06	5.42354e+06	7.26999e+06	5.64028e+06	3.37455e+06	4.01871e+06	6.25973e+06	4.34451e+06	0.694042	-0.526906	0.0940862	1.21473	nomal
meta_377	Succinic anhydride	500925	519590	533733	273145	216880	220406	518082	236810	0.45709	-1.12945	0.000819464	1.61908	down
meta_378	L-Methionine	8.19026e+06	7.62376e+06	6.91254e+06	3.08039e+06	3.43551e+06	3.14317e+06	7.57552e+06	3.21969e+06	0.425013	-1.23442	0.00423737	1.61147	down
meta_379	L-Citramalic acid	445137	362640	292233	305136	199186	212006	366670	238776	0.6512	-0.618826	0.0870122	1.23677	nomal
meta_380	LysoPC 17:2	80528.9	56376.8	50392.8	100300	104371	123358	62432.9	109343	1.75137	0.808487	0.0177717	1.46574	up
meta_381	Octadeca-11E,13E,15Z-trienoic acid	6.48253e+06	6.24505e+06	6.17179e+06	6.62158e+06	6.14889e+06	6.04585e+06	6.29979e+06	6.27211e+06	0.995606	-0.00635384	0.898841	0.112194	nomal
meta_382	N-Acetyl-L-tyrosine	37566.8	41162.3	42558.8	44474.6	30295	25030.9	40429.3	33266.8	0.82284	-0.281316	0.342324	0.838551	nomal
meta_383	Apigenin-8-C-Glucoside (Vitexin)*	385809	399658	284454	294035	238720	255610	356640	262789	0.736844	-0.440568	0.10661	1.24706	nomal
meta_384	LysoPE 20:3(2n isomer)	549494	499011	532235	752023	724753	799147	526914	758641	1.43978	0.525851	0.00158901	1.59579	up
meta_385	Methylmalonic acid	4.06045e+07	3.97946e+07	4.31097e+07	1.71289e+07	1.6819e+07	1.51686e+07	4.11696e+07	1.63722e+07	0.397676	-1.33033	0.000119548	1.62922	down
meta_386	L-Phenylalanine	919863	941342	887702	791575	711535	832690	916302	778600	0.84972	-0.234941	0.0440995	1.42475	down
meta_387	3-Dehydro-L-Threonic Acid	5.24329e+07	5.57983e+07	5.70143e+07	4.41991e+07	4.06702e+07	4.14609e+07	5.50818e+07	4.21101e+07	0.7645	-0.387411	0.00215394	1.58033	down
meta_388	2-Phenylacetamide	1.89995e+06	1.27594e+06	1.06368e+06	1.62967e+06	1.1457e+06	1.39297e+06	1.41319e+06	1.38945e+06	0.983199	-0.0244452	0.939126	0.0674864	nomal
meta_389	Vanillin; 4-Hydroxy-3-Methoxybenzaldehyde	359232	393578	424503	519815	481882	455215	392438	485637	1.23749	0.307417	0.0247617	1.42176	up
meta_390	O-Acetyl-L-carnitine	3.649e+06	3.97058e+06	2.60572e+06	3.79203e+06	3.50833e+06	3.73997e+06	3.40843e+06	3.68011e+06	1.07971	0.110642	0.580133	0.503043	nomal
meta_391	1-(4-Methoxyphenyl)-1-propanol	152755	141975	126350	175465	127220	127722	140360	143469	1.02215	0.0316044	0.872514	0.143665	nomal
meta_392	Triethyl citrate	20201.8	16730.1	19799.6	18676.9	10336.9	25018.7	18910.5	18010.8	0.952424	-0.0703237	0.854604	0.166217	nomal
meta_393	Palmitic acid	80403	76790.4	72666.3	71894.2	67070.7	78631.2	76619.9	72532	0.946648	-0.0791007	0.375492	0.73997	nomal
meta_394	Pratensein	15265	5794.35	7115.39	21410.5	8159.41	9451.72	9391.59	13007.2	1.38498	0.46987	0.525806	0.542011	nomal
meta_395	S-Allyl-L-cysteine	97000	13922.6	11186.8	9.0876	8.26025	9.07736	40703.1	8.8084	0.000216406	-12.174	0.285288	0.959043	nomal
meta_396	Eugenyl formate	179649	251526	219697	232691	158060	166015	216958	185588	0.855413	-0.225307	0.376569	0.728007	nomal
meta_397	3-Hydroxy-4-methoxybenzoic acid; Isovanillic Acid	237470	209398	178387	294222	252311	236052	208419	260862	1.25162	0.323802	0.0972874	1.20005	nomal
meta_398	PS(18:2)	63460.1	72419	56504.9	51244.7	58034.7	45890.4	64128	51723.3	0.806563	-0.310141	0.103754	1.19581	nomal
meta_399	Tangeretin (4',5,6,7,8-Pentamethoxyflavone)	46037	7585.04	64648	5960.43	4754.97	48764.2	39423.3	19826.5	0.502914	-0.991617	0.427787	0.661833	nomal
meta_400	D-Pantothenic Acid	5.53251e+06	5.8455e+06	5.85295e+06	7.14267e+06	6.59731e+06	6.97095e+06	5.74365e+06	6.90364e+06	1.20196	0.265389	0.00605908	1.55355	up
meta_401	N-acetyl-beta-alanine	317323	297367	444880	301220	293459	304806	353190	299828	0.848915	-0.236308	0.367424	0.816901	nomal
meta_402	Pharbinilic Acid	9.02405	9.26034	307012	9.0876	8.26025	9.07736	102343	8.8084	8.60672e-05	-13.5042	0.422648	0.731988	nomal
meta_403	D-Sucrose	1.78497e+06	1.19006e+06	1.39792e+06	2.81542e+06	1.70351e+06	3.17484e+06	1.45765e+06	2.56459e+06	1.7594	0.815085	0.115758	1.24115	nomal
meta_404	Isoguanine	201191	341669	359880	234074	334563	229290	300913	265976	0.883896	-0.178051	0.599861	0.45221	nomal
meta_405	Vanillic acid-4-O-glucoside	983815	1.08356e+06	822388	981287	888011	878797	963254	916032	0.950977	-0.072518	0.61234	0.447702	nomal
meta_406	Cinnamic acid	178307	139646	185481	156929	116009	107669	167811	126869	0.756022	-0.4035	0.121235	1.14671	nomal
meta_407	Tricin-4'-O-(β-guaiacylglycerol)ether-7-O-(6''-malonyl)glucoside	86709.4	72432.9	70207.4	87597.2	69659.1	92890.2	76449.9	83382.2	1.09068	0.125224	0.475089	0.604495	nomal
meta_408	Eicosadienoic acid	2.57646e+06	2.31848e+06	2.01006e+06	2.24709e+06	2.26775e+06	2.33182e+06	2.30167e+06	2.28222e+06	0.991549	-0.0122438	0.916836	0.0962133	nomal
meta_409	Pinoresinol-4-O-(6''-acetyl)glucoside	172522	167618	181584	134044	140179	126828	173908	133684	0.768703	-0.379502	0.00204742	1.5762	down
meta_410	Uridine 5'-diphospho-N-acetylglucosamine	149774	206314	195736	139775	131849	171263	183941	147629	0.802588	-0.317268	0.169398	1.06602	nomal
meta_411	1-Methyladenine	298903	324972	366379	221867	86912.9	235796	330085	181525	0.549935	-0.862666	0.0725429	1.34515	nomal
meta_412	1-α-Linolenoyl-glycerol*	3.95128e+06	3.53426e+06	3.64834e+06	3.50829e+06	3.27981e+06	3.63463e+06	3.71129e+06	3.47424e+06	0.936127	-0.095224	0.219567	0.966126	nomal
meta_413	Sideretin (5,7,8-Trihydroxy-6-methoxycoumarin)	155098	164311	255819	195055	208545	172019	191743	191873	1.00068	0.000981644	0.997219	0.00286689	nomal
meta_414	10-Heptadecenoic Acid	1.07443e+06	1.04509e+06	953438	931259	734529	945078	1.02432e+06	870289	0.849626	-0.2351	0.137949	1.15543	nomal
meta_415	Isosalipurposide (Phlorizin Chalcone)	49432.8	51463.6	42237	38133.4	23605	28104.2	47711.1	29947.5	0.627684	-0.671889	0.0326672	1.41669	down
meta_416	LysoPC 20:1	796429	741085	863860	1.37118e+06	1.21207e+06	1.31363e+06	800458	1.29896e+06	1.62277	0.698456	0.00139545	1.59325	up
meta_417	Corydalmine	105221	28342.9	118072	9.0876	19432.2	16960.8	83878.8	12134	0.144661	-2.78925	0.118649	1.27899	nomal
meta_418	4-O-Methyl-DIBOA-Glucoside	3.89591e+06	3.19291e+06	1.7612e+06	2.47067e+06	2.98196e+06	2.3836e+06	2.95e+06	2.61208e+06	0.885449	-0.175518	0.650522	0.409066	nomal
meta_419	1-O-Feruloylquinic acid	1.0826e+06	1.03653e+06	1.03797e+06	976121	827513	798735	1.05237e+06	867456	0.824291	-0.278775	0.0690431	1.39257	nomal
meta_420	13(S)-HODE;13(S)-Hydroxyoctadeca-9Z,11E-dienoic acid*	103676	82362.9	91535.6	55379.4	47658.8	51778.9	92524.8	51605.7	0.55775	-0.842309	0.0137451	1.55836	down
meta_421	Syringic acid	138947	128661	172306	175665	148390	163349	146638	162468	1.10795	0.147896	0.372638	0.750124	nomal
meta_422	Sappanchalcone	5659.16	6360.98	9.38102	14450.1	9858.48	5140.46	4009.84	9816.36	2.44807	1.29164	0.164362	1.071	nomal
meta_423	Nicotinic Acid Methyl Ester(Methyl Nicotinate)	79749.6	78750	79037.3	82746.1	80614.2	74712.7	79179	79357.7	1.00226	0.00325306	0.947688	0.0604271	nomal
meta_424	4-Hydroxybenzaldehyde	310782	363301	393228	313021	334547	302935	355770	316834	0.890558	-0.167219	0.242813	0.984676	nomal
meta_425	3-Hydroxyglutaric acid	110562	112225	9.38102	81393.5	106557	117846	74265.4	101932	1.37254	0.456843	0.539063	0.551251	nomal
meta_426	N-Acetyl-L-threonine	43216.7	50922.1	37725.9	20725.3	29196.2	32128.8	43954.9	27350.1	0.62223	-0.68448	0.0323864	1.39194	down
meta_427	N6-Acetyl-L-lysine	232996	251034	208082	68113.1	51434	77701.9	230704	65749.7	0.284995	-1.81099	0.000913671	1.61109	down
meta_428	ATP; Adenosine 5'-Triphosphate	634637	706250	797499	468178	619666	551417	712795	546421	0.766588	-0.383476	0.0612713	1.29482	nomal
meta_429	S-(Methyl)glutathione	197578	349518	214142	301153	181772	211560	253746	231495	0.91231	-0.132405	0.731105	0.296714	nomal
meta_430	N-Acetyl-D-glucosamine-1-phosphate	339951	302657	254087	201011	165198	229390	298898	198533	0.664217	-0.590274	0.0355886	1.39167	down
meta_431	Sinapic acid	303132	302646	361445	328294	270765	312798	322408	303952	0.942758	-0.0850409	0.5177	0.546528	nomal
meta_432	Vanillic Acid-4-O-Glucuronide	205758	172791	264487	171641	147879	77586.2	214345	132369	0.617548	-0.695376	0.10324	1.18653	nomal
meta_433	2-Picolinic acid	197122	180682	225775	190762	168160	157559	201193	172160	0.855699	-0.224825	0.157621	1.08402	nomal
meta_434	1-Decanol*	4.06117e+06	4.69506e+06	4.23454e+06	3.92503e+06	3.57156e+06	3.81773e+06	4.33026e+06	3.77144e+06	0.87095	-0.199338	0.0782555	1.29335	nomal
meta_435	Diosmetin-7-O-Neohesperidoside (Neodiosmin)	36276.7	34484.9	40343.6	43703.2	36407.3	42027.3	37035	40712.6	1.0993	0.136585	0.263764	0.897576	nomal
meta_436	Indole-3-acetic acid (IAA)	119886	119200	101348	75200.5	61183.6	55511.8	113478	63965.3	0.563681	-0.827048	0.00421459	1.54885	down
meta_437	3-O-Galloyl-D-glucose*	209348	159990	272191	194179	162727	153491	213843	170132	0.795594	-0.329895	0.310544	0.871894	nomal
meta_438	1-Acetyl-β-carboline	17928	33103.9	38838.5	23958.3	38455	30694.8	29956.8	31036.1	1.03603	0.0510635	0.893667	0.117004	nomal
meta_439	(9Z,11E)-Octadecadienoic acid	95890.1	78655	67996.1	76061.4	64495	76247.7	80847.1	72268	0.893885	-0.161839	0.414057	0.703469	nomal
meta_440	3-Hydroxy-palmitic acid methyl ester	15039.6	18064.3	21578.9	13805.7	11501	17147.6	18227.6	14151.5	0.776375	-0.365174	0.179947	1.03311	nomal
meta_441	Oxiglutatione	1.26969e+06	1.03101e+06	1.16481e+06	906083	1.15515e+06	1.3565e+06	1.15517e+06	1.13924e+06	0.98621	-0.0200325	0.9207	0.0892744	nomal
meta_442	Mansonone Q	12368	18568.5	22525.9	40625.8	36763.8	40015.5	17820.8	39135	2.19603	1.1349	0.0100832	1.56795	up
meta_443	Choline	1.1688e+07	9.5233e+06	1.04701e+07	9.02818e+06	8.91388e+06	1.08523e+07	1.05605e+07	9.59811e+06	0.90887	-0.137854	0.338976	0.780767	nomal
meta_444	Trimethyllysine	3.77807e+06	3.46969e+06	3.31339e+06	1.80343e+06	1.89489e+06	1.75686e+06	3.52038e+06	1.81839e+06	0.516532	-0.953072	0.00370668	1.61409	down
meta_445	Koaburaside	209222	195049	182600	262857	179752	175506	195624	206038	1.05324	0.0748329	0.753604	0.285719	nomal
meta_446	2-Deoxyribose-1-phosphate	677410	981294	978206	503420	573775	379395	878970	485530	0.552385	-0.856253	0.0393216	1.41032	down
meta_447	DMelezitose O-rhamnoside	391140	613163	314795	81319.7	85570.7	150118	439699	105670	0.240322	-2.05696	0.0574073	1.43213	nomal
meta_448	Tricin-5-O-Glucoside	93602.9	122692	95162.8	91900.9	106246	56336.5	103819	84827.8	0.817072	-0.291465	0.350938	0.777328	nomal
meta_449	3-Phospho-D-glyceric acid	1.28035e+06	1.34225e+06	1.44773e+06	1.01882e+06	954543	920576	1.35678e+06	964646	0.710982	-0.492115	0.00481343	1.5718	down
meta_450	2-α-Linolenoyl-glycerol*	3.51339e+06	3.29262e+06	2.92822e+06	3.74267e+06	3.21472e+06	3.18714e+06	3.24474e+06	3.38151e+06	1.04215	0.0595636	0.611526	0.434644	nomal
meta_451	Dulcitol	72423	56118.6	50541.7	75909.2	57434.3	71844.5	59694.4	68396	1.14577	0.196315	0.371759	0.736845	nomal
meta_452	9,10,13-Trihydroxy-11-Octadecenoic Acid	92941.7	50515.8	83452.4	23369.3	21654.6	21316.9	75636.6	22113.6	0.292367	-1.77415	0.05281	1.47514	nomal
meta_453	Ferulic acid-4-O-glucoside	70301.5	47763.2	66103.4	35310	35464.2	36682.4	61389.4	35818.9	0.58347	-0.777269	0.0655117	1.43898	nomal
meta_454	9-(Arabinosyl)hypoxanthine	423011	270437	471634	219457	280411	201623	388361	233830	0.602096	-0.731934	0.111398	1.25194	nomal
meta_455	3-Ethyl-7-hydroxyphthslide	116596	132654	117508	139926	137947	144768	122253	140880	1.15237	0.204603	0.0551882	1.40383	nomal
meta_456	L-Isoleucyl-L-Aspartate	553141	651064	682563	609634	559291	631371	628923	600099	0.954169	-0.0676833	0.561347	0.503922	nomal
meta_457	Trehalose 6-phosphate	159971	153235	144414	126191	131689	142703	152540	133528	0.87536	-0.192052	0.0457241	1.34295	down
meta_458	N-(3-Indolylacetyl)-L-alanine	72115.8	150418	171597	109307	176996	117016	131377	134440	1.02331	0.0332455	0.938517	0.0673846	nomal
meta_459	6-O-methylguanine	50930.2	91656	157694	194926	152104	169471	100094	172167	1.72006	0.782462	0.133401	1.19898	nomal
meta_460	Dihydroactinidiolide	45250.4	41902.4	43541.2	48278.9	44554.4	40159.7	43564.7	44331	1.01759	0.0251581	0.784709	0.244338	nomal
meta_461	Furanofructosyl-α-D-(6-mustard acyl)glucoside	39518.9	41579.4	81498.6	94924.1	45788.1	143082	54199	94598.1	1.74539	0.803547	0.289354	0.8892	nomal
meta_462	3'-O-D-glucosylgentiopicroside	49047.4	52301.3	13103.1	51529.4	35302.6	19473.6	38150.6	35435.2	0.928824	-0.106522	0.870972	0.141366	nomal
meta_463	Dimethyl phthalate	95188.8	102474	94772.1	101091	84155.4	81757	97478.2	89001.1	0.913036	-0.131257	0.298267	0.885277	nomal
meta_464	Hydroxyanigorufone	1520.08	18646.8	1470.16	13707.8	1841.66	915.115	7212.34	5488.2	0.760946	-0.394134	0.819877	0.19735	nomal
meta_465	O-Phospho-L-serine	34718.6	40106.1	36596.4	43321.9	37907.7	43306.4	37140.4	41512	1.11771	0.160541	0.143351	1.10407	nomal
meta_466	Fulvanine A	370823	711125	856819	541608	733132	477356	646256	584032	0.903716	-0.146058	0.727999	0.306409	nomal
meta_467	Adenosine 5'-diphosphate	836193	754839	784727	658712	884064	980270	791920	841015	1.062	0.086778	0.661829	0.395872	nomal
meta_468	L-Tyrosine methyl ester	321057	314165	332848	345860	316813	337285	322690	333319	1.03294	0.0467547	0.366002	0.756958	nomal
meta_469	Arbutin	46522.1	47121.3	46924	37007.5	34953.3	36299.3	46855.8	36086.7	0.770165	-0.37676	0.00163105	1.62522	down
meta_470	Orotic acid (Vitamin B13)	1.14226e+06	1.03929e+06	1.14001e+06	740368	786076	693897	1.10718e+06	740114	0.668465	-0.581076	0.00133314	1.59328	down
meta_471	5-Aminoimidazole ribonucleotide	1.75285e+06	1.32981e+06	1.62346e+06	1.93303e+06	2.06955e+06	2.29646e+06	1.56871e+06	2.09968e+06	1.33848	0.420595	0.0329965	1.39165	up
meta_472	LysoPC 19:1	97799.6	89815.8	94175.1	190342	184186	182887	93930.2	185805	1.97812	0.984131	9.4081e-06	1.6323	up
meta_473	L-Tyramine	95073.1	90751.6	131966	126213	99584.1	156986	105930	127594	1.20451	0.26845	0.36591	0.747136	nomal
meta_474	Secoisolariciresinol 4-O-glucoside	99936	107835	102262	131924	103985	96092.1	103344	110667	1.07086	0.0987648	0.572799	0.512784	nomal
meta_475	3,4-Cycloopen-cycloaltin-4(29),25-diene-24(R)-hydroxy-3-carboxylic acid	1425.11	9.26034	2124.88	9.0876	8.26025	9.07736	1186.42	8.8084	0.00742436	-7.07352	0.198966	1.1253	nomal
meta_476	3,4-Open loop-lupine-4(23),20(29)-diene-24-hydroxy-3-carboxylic acid	1425.11	9.26034	2124.88	9.0876	8.26025	9.07736	1186.42	8.8084	0.00742436	-7.07352	0.198966	1.1253	nomal
meta_477	Hydroxypyruvic acid	358553	266563	450490	295833	290028	297463	358535	294441	0.821234	-0.284135	0.35073	0.84559	nomal
meta_478	1,6-anhydro-β-D-glucose	86257.2	68932.5	72047.6	91528.3	78274.1	124616	75745.7	98139.4	1.29564	0.373668	0.240812	0.988447	nomal
meta_479	Tricin-7-O-(6''-O-malonyl)glucoside	620714	559879	453920	576766	451302	638161	544838	555410	1.0194	0.0277262	0.892643	0.118014	nomal
meta_480	Petroselinic acid*	2.40523e+07	2.0499e+07	2.13571e+07	2.00528e+07	1.51026e+07	1.5991e+07	2.19695e+07	1.70488e+07	0.776023	-0.36583	0.064274	1.30456	nomal
meta_481	Quercetin-3-O-galactoside (Hyperin)	42918	12268.8	26653.1	8749.25	13881.4	7617.02	27280	10082.6	0.369595	-1.43598	0.187016	1.12737	nomal
meta_482	O-Acetylserine	199120	281018	266785	269687	247630	232717	248974	250011	1.00416	0.0059952	0.972488	0.0319867	nomal
meta_483	5-Acetamidopentanoic Acid	218864	232314	271659	252559	187155	139599	240946	193104	0.801443	-0.319329	0.283114	0.898652	nomal
meta_484	Trigonelline	3.33174e+06	4.53501e+06	4.5943e+06	4.34506e+06	4.09125e+06	5.44899e+06	4.15368e+06	4.62843e+06	1.1143	0.156133	0.462994	0.615531	nomal
meta_485	Gallacetophenone	1.09352e+06	1.60379e+06	1.0907e+06	1.21731e+06	848764	1.39564e+06	1.26267e+06	1.1539e+06	0.913861	-0.129954	0.66705	0.36824	nomal
meta_486	Citroside A	362856	416684	359726	381406	393162	473559	379756	416043	1.09555	0.13166	0.360101	0.76465	nomal
meta_487	N-(2-Hydroxy-4-methoxyphenyl)acetamide	5.88981e+06	3.9953e+06	3.43686e+06	4.63076e+06	3.90025e+06	4.14552e+06	4.44066e+06	4.22551e+06	0.95155	-0.071648	0.803466	0.225912	nomal
meta_488	Inosine	34011.1	21927.2	32564.7	11972.9	31501	27952.3	29501	23808.7	0.807048	-0.309274	0.475888	0.609384	nomal
meta_489	Hexadecanedioic acid	24148.1	22128.8	26505.7	23212.8	20498.7	22024.6	24260.9	21912	0.903184	-0.146908	0.20346	1.01336	nomal
meta_490	3,4-dihydroxy phenylethanol	31113.9	21794.9	30359.3	34670	24858.1	26500.6	27756	28676.2	1.03315	0.047053	0.83951	0.175869	nomal
meta_491	4-O-β-D-glucopyranosylferulic acid	3.54506e+06	4.80144e+06	3.99429e+06	2.18753e+06	2.04678e+06	825424	4.11359e+06	1.68658e+06	0.410001	-1.2863	0.0136185	1.482	down
meta_492	1-O-Feruloyl-β-D-glucose	3.54506e+06	4.80144e+06	3.99429e+06	2.18753e+06	2.04678e+06	825424	4.11359e+06	1.68658e+06	0.410001	-1.2863	0.0136185	1.482	down
meta_493	D-Fructose	5.71149e+06	3.9156e+06	4.25923e+06	6.14525e+06	5.88756e+06	5.68169e+06	4.62877e+06	5.90483e+06	1.27568	0.351267	0.139541	1.2232	nomal
meta_494	Epipinoresinol*	24039	36702.7	21298.8	15057.3	14551.8	13385.8	27346.8	14331.6	0.524069	-0.932172	0.109608	1.31926	nomal
meta_495	2-Methyl-3-oxosuccinic acid	136941	172125	150381	63449.5	75102.8	79272	153149	72608.1	0.474101	-1.07673	0.00697078	1.57547	down
meta_496	Diisobutyl phthalate*	3.21072e+07	3.01289e+07	3.01497e+07	3.0766e+07	2.71336e+07	2.86856e+07	3.07953e+07	2.88617e+07	0.937213	-0.0935505	0.207385	1.00564	nomal
meta_497	3-Hydroxy-1-(4-hydroxy-3,5-dimethoxyphenyl)propan-1-one	20756.5	31035.7	14433.4	17740.7	24245.9	32014	22075.2	24666.9	1.1174	0.16015	0.704918	0.327096	nomal
meta_498	Glucarate O-Phosphoric acid	3.50598e+06	4.13129e+06	3.65421e+06	3.73257e+06	3.31449e+06	3.5482e+06	3.76383e+06	3.53175e+06	0.93834	-0.091817	0.368229	0.751022	nomal
meta_499	Pyridoxal	81321.8	103563	117278	179942	163440	157405	100721	166929	1.65734	0.72887	0.00930259	1.53189	up
meta_500	LysoPE 18:0	19592.8	18457.9	19659.5	30394	25089.9	21794.2	19236.7	25759.4	1.33907	0.421234	0.117975	1.29229	nomal
meta_501	5,7-Dihydroxy-3',4',5'-trimethoxyflavone	58213.3	979.083	22523.4	146477	44137.7	43897.7	27238.6	78171	2.86986	1.52098	0.275493	0.911197	nomal
meta_502	2-O-Glucosyl-7-hydroxy-1,4(2H)-benzoxazin-3-one (DHBOA glucoside)	1.08317e+06	621618	383210	635136	564547	522210	695999	573965	0.824663	-0.278123	0.614369	0.460877	nomal
meta_503	Apigenin-8-C-(2''-glucosyl)arabinoside	308604	303076	420244	480169	260102	352347	343975	364206	1.05882	0.0824516	0.801831	0.221578	nomal
meta_504	Glucose-1-phosphate*	1.59806e+07	1.42717e+07	1.44748e+07	1.12714e+07	9.79706e+06	1.24614e+07	1.4909e+07	1.11766e+07	0.749656	-0.415699	0.0205188	1.46127	down
meta_505	2-Hydroxy-4,7-dimethoxy-1,4-benzoxazin-3(4H)-one glucoside (HDMBOA glucoside)	2.82305e+06	1.74587e+06	455368	787540	1.49756e+06	957560	1.67476e+06	1.08089e+06	0.645397	-0.631742	0.482164	0.626681	nomal
meta_506	13S-Hydroperoxy-9Z,11E-octadecadienoic acid	21228.5	17302.8	19825.6	10809.5	6680.76	3931.95	19452.3	7140.73	0.367089	-1.4458	0.0109435	1.53247	down
meta_507	Isoschaftoside	248043	248899	321535	518866	241045	231925	272825	330612	1.21181	0.277161	0.60637	0.466899	nomal
meta_508	Formononetin-7-O-glucoside (Ononin)	11090.4	11670.1	17800.7	16147.7	13272.8	15159.8	13520.4	14860.1	1.09909	0.136308	0.607748	0.456773	nomal
meta_509	2-Naphthol*	3149.07	2655.87	4542.34	2433.57	2121.75	3188.25	3449.09	2581.19	0.748368	-0.41818	0.26878	0.911105	nomal
meta_510	Tricin-7-O-saccharic acid	1.84041e+06	2.27534e+06	1.77141e+06	2.242e+06	2.02874e+06	1.77455e+06	1.96239e+06	2.0151e+06	1.02686	0.0382388	0.812458	0.20699	nomal
meta_511	4-O-(2''-O-acetyl-6''-P-coumaroyl-β-D-glucopyranosyl)-P-coumaric acid	9.02405	9.26034	9.38102	16167.9	15410.7	13426.5	9.2218	15001.7	1626.76	10.6678	0.00295925	1.62678	up
meta_512	Flavin Single Nucleotide(FMN)	339432	311000	267156	293967	282664	288253	305863	288295	0.942562	-0.0853402	0.492265	0.624579	nomal
meta_513	LysoPE 15:1	48727.8	39801.6	59880.5	36420.4	36546.2	34878	49470	35948.2	0.726667	-0.460633	0.144198	1.23944	nomal
meta_514	Dihydroxyacetone phosphate	338439	293590	348643	217191	208493	197368	326891	207684	0.635332	-0.654417	0.0124854	1.56778	down
meta_515	Phthalic anhydride	663190	667248	644863	718123	579195	621178	658433	639499	0.971242	-0.0420966	0.692264	0.360983	nomal
meta_516	Iminodiacetic acid	2.30013e+06	2.44293e+06	2.41205e+06	1.95353e+06	2.06887e+06	2.32315e+06	2.38503e+06	2.11518e+06	0.886856	-0.173228	0.11815	1.23405	nomal
meta_517	Thymidine	504935	575570	636052	709439	713604	661661	572186	694901	1.21447	0.280325	0.0662279	1.35675	nomal
meta_518	2,4-Dihydroxy-7-methoxy-1,4-benzoxazin-3(4H)-one (DIMBOA)	8.91306e+06	7.23753e+06	5.07654e+06	5.02127e+06	5.93382e+06	5.16738e+06	7.07571e+06	5.37416e+06	0.759522	-0.396837	0.262072	0.975934	nomal
meta_519	Caffeic aldehyde	142860	71879.9	95708.3	151031	103661	84184	103483	112959	1.09157	0.126407	0.758608	0.265542	nomal
meta_520	p-Coumaric acid	72787.9	55078.5	55806.5	73004.3	75467.2	64969.7	61224.3	71147.1	1.16207	0.2167	0.226699	0.982829	nomal
meta_521	1-Oleoyl-Sn-Glycerol	71897.2	134331	105377	71432	70888.5	51918.8	103868	64746.4	0.623351	-0.681884	0.151715	1.16881	nomal
meta_522	LysoPC 18:1(2n isomer)	2.27877e+07	2.45915e+07	2.07986e+07	2.14116e+07	1.80876e+07	1.78757e+07	2.27259e+07	1.9125e+07	0.841548	-0.248882	0.08561	1.22767	nomal
meta_523	Palmitoleic Acid*	20485.8	21697.7	20545.3	16386.5	15903.6	15742.6	20909.6	16010.9	0.76572	-0.385111	0.00177489	1.61048	down
meta_524	12,13-Epoxy-9-Octadecenoic Acid	12943.9	12808.6	11275.7	10182.6	10310.5	9180.88	12342.7	9891.32	0.80139	-0.319424	0.024299	1.44904	down
meta_525	4-Hydroxy-L-glutamic acid	34742.2	33906.2	36922.2	34937.2	30160.5	36918.8	35190.2	34005.5	0.966333	-0.0494072	0.630141	0.425107	nomal
meta_526	Tricin-4'-O-syringyl alcohol	29663.6	11356.5	14149.6	31241.6	11915.2	15637.3	18389.9	19598	1.06569	0.0917923	0.890198	0.12023	nomal
meta_527	2,4-Di-Tert-Butylphenol*	96648.4	127018	177759	104590	123609	139053	133809	122418	0.91487	-0.128361	0.690508	0.354446	nomal
meta_528	2,4-Dihydroxy-1,4-benzoxazin-3(4H)-one glucoside (DIBOA glucose)	183626	117661	69943	101855	98250.8	102104	123743	100736	0.814076	-0.296764	0.557454	0.539298	nomal
meta_529	Ribosyladenosine	267157	335220	329530	296654	280575	313245	310636	296825	0.95554	-0.0656117	0.605559	0.455744	nomal
meta_530	Nicotinic acid adenine dinucleotide	674737	810840	815092	650900	646094	600068	766890	632354	0.82457	-0.278286	0.0869476	1.32359	nomal
meta_531	9α-Hydroxysophoramine	53628.9	57932.4	52635.4	49479.9	56311.1	53869.1	54732.2	53220	0.972371	-0.0404215	0.589971	0.46122	nomal
meta_532	Fumaric acid	819300	767606	855087	604029	435393	680625	813998	573349	0.704362	-0.505611	0.0667595	1.37923	nomal
meta_533	4',5-Dihydroxyisoflavone-7-O-galactoside	32919.2	36026.5	21810	45839.1	35369.9	33909	30251.9	38372.6	1.26844	0.343052	0.230096	0.947805	nomal
meta_534	Gamma-Mangostin	423828	9600.66	2372.08	1551.42	1300.98	881.795	145267	1244.73	0.00856858	-6.86673	0.409811	0.752195	nomal
meta_535	Candicine	32075.6	28489.3	36138.2	19475.8	19612	25664.7	32234.4	21584.2	0.669602	-0.578623	0.0242416	1.42503	down
meta_536	Formononetin (7-Hydroxy-4'-methoxyisoflavone)	4040.09	6514.77	6370.62	4454.35	4286.1	5827.68	5641.83	4856.04	0.860722	-0.216381	0.458866	0.630899	nomal
meta_537	L-Prolyl-L-Phenylalanine	94845	160497	174160	113460	111893	52419.8	143167	92591	0.646733	-0.628758	0.188189	1.02073	nomal
meta_538	1,2-O-Diferuloylglycerol*	26920.9	8181.74	23259.7	12249.4	23421	38752.5	19454.1	24807.6	1.27519	0.350711	0.608582	0.439182	nomal
meta_539	(1'R,3R,5R,8'S)-Dihydrophaseic acid-O-β-D-glucoside	40513.1	42873	33302	48776.4	34489.5	39399.8	38896	40888.6	1.05123	0.0720747	0.717545	0.315907	nomal
meta_540	LysoPC 16:2(2n isomer)	32499	31928.5	31561.4	45151	50908.7	51190.5	31996.3	49083.4	1.53403	0.617329	0.0118008	1.59364	up
meta_541	3,4-dihydroxyphenylethanol-β-D-glucopyranoside	17505.8	20034.2	17419.4	18463.2	18311.5	18041.8	18319.8	18272.1	0.997398	-0.00375907	0.960945	0.0439855	nomal
meta_542	L-Tyrosine	1.9601e+06	1.43375e+06	1.20091e+06	1.73073e+06	1.34508e+06	1.37475e+06	1.53159e+06	1.48352e+06	0.968615	-0.046004	0.862876	0.152655	nomal
meta_543	1-O-Salicyloyl-β-D-glucose	1.24248e+06	777695	1.28122e+06	891106	742089	985053	1.10047e+06	872750	0.793072	-0.334476	0.295292	0.887291	nomal
meta_544	6-Deoxyfagomine	1.6551e+07	1.81477e+07	1.80049e+07	1.74838e+07	1.82695e+07	2.00736e+07	1.75679e+07	1.8609e+07	1.05926	0.0830613	0.330047	0.805558	nomal
meta_545	3,7-Dihydroxychromen-4-one	23572.2	28530	21481.9	24814.7	25317.1	18780.7	24528	22970.8	0.936513	-0.0946291	0.626967	0.415502	nomal
meta_546	α-Hydroxycinnamic Acid*	279236	145280	164856	266900	144862	153262	196458	188341	0.958687	-0.0608678	0.894399	0.115327	nomal
meta_547	2,5-Dihydroxybenzaldehyde	1.26704e+06	1.33904e+06	1.74113e+06	1.73741e+06	1.34087e+06	1.2444e+06	1.44907e+06	1.44089e+06	0.994356	-0.00816494	0.970939	0.0311029	nomal
meta_548	D-Glucurono-6,3-lactone	289266	342872	343417	294722	282317	176936	325185	251325	0.772868	-0.371707	0.176754	1.08821	nomal
meta_549	Saikolignanoside A	642342	732268	560671	581258	597546	424941	645094	534582	0.828688	-0.271099	0.210617	0.978452	nomal
meta_550	Acetryptine	10156.1	18788.4	17689	12372.2	15573.7	12455.7	15544.5	13467.2	0.866366	-0.206951	0.534254	0.549673	nomal
meta_551	4-Hydroxy-L-Isoleucine	971386	1.0455e+06	1.04431e+06	1.00275e+06	941510	927551	1.0204e+06	957270	0.938131	-0.0921382	0.134358	1.11822	nomal
meta_552	2-Hydroxy-7-methoxy-1,4-benzoxazin-3(2H)-one glucoside (HMBOA glucoside)	3.77351e+06	2.95637e+06	1.6045e+06	1.80702e+06	2.80817e+06	2.12775e+06	2.77812e+06	2.24765e+06	0.809052	-0.305696	0.505475	0.582026	nomal
meta_553	Ditartaroyl-hydroxycoumarin	233728	260493	266165	238385	201955	232769	253462	224370	0.885222	-0.175889	0.127548	1.13395	nomal
meta_554	Tricin-7-O-(2''-Malonyl)rhamnoside	16536.1	15134	12386.4	10822.2	7857.89	9405.58	14685.5	9361.88	0.637492	-0.649522	0.0279245	1.42778	down
meta_555	1-Eicosanol	40554	38011.1	43350.2	27605.7	29174.5	27556.5	40638.4	28112.3	0.691765	-0.531645	0.00879961	1.58385	down
meta_556	β-Pseudouridine	51151.7	60917.7	67095.6	64517.2	54637	51031.2	59721.7	56728.5	0.949881	-0.0741814	0.652278	0.386205	nomal
meta_557	N-Acetyl-L-Aspartic Acid	45096.7	58001	54559.6	27327.5	48635.9	45642.6	52552.5	40535.3	0.771331	-0.374579	0.210589	1.00735	nomal
meta_558	Isovanillin	111613	115326	79179.9	131149	107679	80733.9	102040	106521	1.04391	0.0620016	0.821574	0.196796	nomal
meta_559	13(s)-hydroperoxy-(9z,11e,15z)-octadecatrienoic acid	259232	231027	319917	206205	170049	167251	270059	181168	0.670848	-0.575943	0.0583761	1.36948	nomal
meta_560	2-Hydroxy-4-methylpentanoic acid	40143.1	71685.5	81845	69965.8	67501.4	83266.8	64557.9	73578	1.13972	0.188681	0.557953	0.520031	nomal
meta_561	Pantetheine	219005	227338	205407	199251	165305	208005	217250	190854	0.878498	-0.186889	0.169183	1.10036	nomal
meta_562	Pterolactam	4.12905e+06	2.89678e+06	2.91227e+06	5.16229e+06	4.32189e+06	4.63134e+06	3.3127e+06	4.70518e+06	1.42035	0.506241	0.0549918	1.35058	nomal
meta_563	Shikimic acid	102029	65884.9	132073	33920.6	23443.1	23170.1	99995.5	26844.6	0.268458	-1.89723	0.0577327	1.44493	nomal
meta_564	L-Glutamic acid-O-glycoside	114420	108826	91742.1	157137	105413	129138	104996	130563	1.2435	0.314407	0.223959	1.00572	nomal
meta_565	Uracil	71138.9	59795.2	79022.9	69543.1	71235.4	78607.9	69985.7	73128.8	1.04491	0.0633805	0.649604	0.399219	nomal
meta_566	Apigenin-6-C-(2''-glucosyl)arabinoside	457749	374742	492927	922322	419035	438341	441806	593233	1.34274	0.425185	0.456421	0.672071	nomal
meta_567	Diosmetin (5,7,3'-Trihydroxy-4'-methoxyflavone)	12077.5	9842.63	9974.39	24865	9861.09	8895.28	10631.5	14540.5	1.36768	0.451727	0.52949	0.574594	nomal
meta_568	N-α-Acetyl-L-ornithine	431015	249010	239684	263391	285082	291396	306570	279957	0.91319	-0.131012	0.711883	0.339787	nomal
meta_569	1-O-p-Coumaroyl-β-D-glucose	443953	507466	492256	534838	452430	518420	481225	501896	1.04295	0.0606769	0.551532	0.509706	nomal
meta_570	D-Arabinose	120496	151816	139943	159696	118917	115956	137418	131523	0.9571	-0.0632588	0.746266	0.281309	nomal
meta_571	Ergotamine	8.11509e+06	8.83222e+06	7.31165e+06	6.96503e+06	6.14251e+06	5.84966e+06	8.08632e+06	6.31907e+06	0.781452	-0.355771	0.0361719	1.38755	down
meta_572	1-Linoleoylglycerol-3-O-glucoside*	50228.6	32459.3	23664.1	21127.3	27049.3	22200.3	35450.7	23459	0.661736	-0.595673	0.261801	0.980293	nomal
meta_573	N-Acetyl-L-Glutamine	122724	110326	30241.5	81437.4	65392.8	54849.5	87764	67226.6	0.765992	-0.384598	0.55647	0.529796	nomal
meta_574	3-Methylmalic acid	306991	325414	320179	248277	240638	230369	317528	239761	0.755087	-0.405286	0.000508154	1.60624	down
meta_575	L-Valyl-L-Phenylalanine	128377	168487	145084	140751	161527	151119	147316	151132	1.02591	0.0368993	0.789624	0.236444	nomal
meta_576	Feruloyl syringic acid	230251	256211	186686	277728	308203	352123	224383	312685	1.39353	0.478747	0.0409146	1.3589	up
meta_577	Crotonoside; 2-Hydroxyadenosine	211556	229802	233186	178126	199785	126250	224848	168054	0.747411	-0.420026	0.110832	1.27558	nomal
meta_578	Dehydroabietic acid	265755	217350	232306	222460	197045	214510	238470	211338	0.886226	-0.174253	0.191028	1.05239	nomal
meta_579	D-Mannose	9.02405	9.26034	9.38102	2.40686e+06	8.26025	4.02921e+06	9.2218	2.14536e+06	232640	17.8277	0.208269	1.10628	nomal
meta_580	N-Phenylacetylglycine	127157	101457	56676.1	95037.8	82972.3	90903.4	95096.7	89637.8	0.942597	-0.0852875	0.817126	0.211937	nomal
meta_581	1-α-Linolenoyl-glycerol-3-O-glucoside*	1.04231e+06	541316	564916	608724	722724	740560	716180	690669	0.964379	-0.0523274	0.892045	0.124673	nomal
meta_582	Maleoyl-caffeoylquinic acid	215097	203654	199592	194198	173994	213636	206114	193943	0.940948	-0.0878136	0.40584	0.722879	nomal
meta_583	N-Acetyl-L-glutamic acid	711028	672803	948576	496439	377328	327313	777469	400360	0.514953	-0.957487	0.0287836	1.44629	down
meta_584	2,6-Dimethoxy-1,4-benzoquinone	1.12826e+06	1.00042e+06	919657	1.04579e+06	812710	938670	1.01611e+06	932390	0.917605	-0.124055	0.408688	0.68522	nomal
meta_585	2-Methylglutaric acid*	516246	676179	775056	650765	491597	762851	655827	635071	0.968351	-0.0463978	0.858253	0.154145	nomal
meta_586	Adipic Acid*	516246	676179	775056	650765	491597	762851	655827	635071	0.968351	-0.0463978	0.858253	0.154145	nomal
meta_587	Luteolin-7,3'-di-O-glucoside	10015.7	7846.99	17671.1	16298	23704	16941.1	11844.6	18981	1.6025	0.680327	0.137717	1.11834	nomal
meta_588	LysoPC 12:0	5081.99	4122.86	3522.99	9.0876	8.26025	9.07736	4242.61	8.8084	0.00207617	-8.91186	0.0113046	1.60012	down
meta_589	4-Hydroxybenzoic acid	2.28632e+06	2.1527e+06	2.89056e+06	2.7919e+06	2.20624e+06	1.88618e+06	2.44319e+06	2.29477e+06	0.939252	-0.0904157	0.693061	0.339997	nomal
meta_590	2(3H)-Benzothiazolone	9503.01	7151.37	5824.95	9237.76	6798.75	8191.8	7493.11	8076.1	1.0778	0.108094	0.677454	0.361832	nomal
meta_591	Jaceosidin-7-O-Glucoside	77071.4	18254.2	19649.6	56223.4	24859.7	19599.3	38325.1	33560.8	0.875688	-0.191512	0.844918	0.172536	nomal
meta_592	Octylamine	123360	101175	125465	153489	109662	115593	116666	126248	1.08213	0.113871	0.584425	0.476039	nomal
meta_593	4,8-Dihydroxyquinoline-2-carboxylic acid	152710	177289	197382	189072	167689	194141	175793	183634	1.0446	0.062954	0.639046	0.408334	nomal
meta_594	N-Acetyl-D-galactosamine	533245	600517	599699	423711	481492	495982	577820	467062	0.808317	-0.307008	0.0242194	1.42385	down
meta_595	11-Octadecanoic acid(Vaccenic acid)*	2.44318e+07	2.06244e+07	2.17337e+07	2.02151e+07	1.5712e+07	1.62546e+07	2.22633e+07	1.73939e+07	0.78128	-0.356089	0.0579411	1.31193	nomal
meta_596	L-Aspartic acid-O-diglucoside	6.07886e+06	3.62996e+06	5.0872e+06	2.24173e+07	1.26296e+07	1.9556e+07	4.93201e+06	1.8201e+07	3.69038	1.88377	0.0382796	1.4922	up
meta_597	Pentadecanoic Acid	190417	180786	190170	144526	131860	182732	187124	153039	0.817848	-0.290095	0.150619	1.20637	nomal
meta_598	D-Cellobiose	23696.7	13376.1	16629.2	33407.6	74658.1	33802.8	17900.7	47289.5	2.64177	1.40151	0.159432	1.18301	nomal
meta_599	4-O-Sinapoylquinic acid	105250	106691	87057.6	98656.3	116698	93668.7	99666	103008	1.03353	0.0475793	0.741018	0.285009	nomal
meta_600	D-Glucosamine 1-phosphate	70312.4	54972.8	53217.5	51864.6	52563.9	74314.9	59500.9	59581.1	1.00135	0.00194323	0.993464	0.00682376	nomal
meta_601	Hesperetin-7-O-(6''-malonyl)glucoside	162243	160204	154607	136156	189716	143277	159018	156383	0.983429	-0.0241077	0.890257	0.128091	nomal
meta_602	L-Alanyl-L-leucine	220083	204773	225022	193537	151863	140990	216626	162130	0.748434	-0.418054	0.0619632	1.385	nomal
meta_603	Cycloolivil-6-O-glucoside	96483.1	100522	81522.6	84591.1	63707.1	99461.5	92842.7	82586.6	0.889532	-0.168882	0.448706	0.648037	nomal
meta_604	2-Isopropylmalic Acid	1.98615e+06	1.38631e+06	1.25536e+06	505501	453036	449505	1.54261e+06	469347	0.304256	-1.71664	0.0404611	1.50865	down
meta_605	Quercetin-3-O-glucoside-7-O-rhamnoside*	345592	66952	165132	26897.1	32678.8	44887.9	192559	34821.3	0.180834	-2.46726	0.192443	1.13676	nomal
meta_606	1-Hydroxypinoresinol-4'-O-Glucoside	240469	209600	182403	189827	146768	219345	210824	185313	0.878996	-0.186072	0.39968	0.700011	nomal
meta_607	1-Hydroxypinoresinol-1-O-Glucoside	240469	209600	182403	189827	146768	219345	210824	185313	0.878996	-0.186072	0.39968	0.700011	nomal
meta_608	2,4,2',4'-tetrahydroxy-3'-prenylchalcone	38590.7	41770.5	37943.2	35101.9	28040.9	21944.8	39434.8	28362.6	0.719226	-0.475482	0.0893948	1.32807	nomal
meta_609	Argininosuccinic acid	242167	221063	218072	202009	197588	184945	227101	194847	0.857978	-0.220987	0.0301304	1.4237	down
meta_610	Phenylethanolamine	34686.5	27604.7	35176.3	21990.6	29725.7	24166.6	32489.2	25294.3	0.778546	-0.361145	0.0991775	1.19702	nomal
meta_611	Quercetin-3-O-(4''-O-glucosyl)rhamnoside*	397607	69666.1	146579	22406.4	53230.9	58352.6	204617	44663.3	0.218277	-2.19577	0.246603	1.02507	nomal
meta_612	13-Hydroxy-6,9,11-octadecatrienoic acid	83383.7	87147	75217.1	97235.8	60395.3	85561.1	81915.9	81064.1	0.989601	-0.0150813	0.946299	0.0595695	nomal
meta_613	D-Sedoheptuiose 7-phosphate	3.59554e+06	4.72804e+06	3.94578e+06	4.64878e+06	3.35847e+06	3.99611e+06	4.08978e+06	4.00112e+06	0.978321	-0.0316207	0.868172	0.142627	nomal
meta_614	4-O-(2''-O-acetyl-6''-P-coumaroyl-β-D-glucopyranosyl)-P-coumaric acid(iso-1)	60005	46820.3	42537.3	45979.8	41712.1	10589	49787.5	32760.3	0.658003	-0.603834	0.265737	0.930003	nomal
meta_615	D-Panthenol	42651.9	177287	137503	11384.2	16285.1	27920	119147	18529.7	0.15552	-2.68483	0.125916	1.27738	nomal
meta_616	Syringaresinol-4'-O-glucoside	223876	282861	291134	257076	108283	134607	265957	166655	0.626625	-0.674325	0.149906	1.14631	nomal
meta_617	Linoleic acid	5.67564e+07	4.70934e+07	4.25163e+07	4.47441e+07	3.95538e+07	4.37022e+07	4.87887e+07	4.26667e+07	0.874519	-0.193438	0.279982	0.922307	nomal
meta_618	10,16-Dihydroxypalmitic acid	11067.8	9003.29	10631.1	15316.3	10702.2	10886.6	10234.1	12301.7	1.20203	0.265478	0.304736	0.875483	nomal
meta_619	Isovitexin-7-O-glucoside(Saponarin)	153431	142672	139294	120085	106865	149375	145132	125442	0.864327	-0.210351	0.253374	0.975071	nomal
meta_620	L-Leucyl-L-Leucine	160561	190206	189228	218555	140341	187817	179999	182237	1.01244	0.0178347	0.934164	0.0754945	nomal
meta_621	6-O-Caffeoyl-D-glucose*	163041	164071	167159	159448	149772	181647	164757	163622	0.993114	-0.00996839	0.915678	0.096833	nomal
meta_622	Barbituric acid;Malonylurea;2,4,6-Pyrimidinetrione	446097	342656	305789	356529	268806	332501	364847	319279	0.875102	-0.192478	0.418519	0.684257	nomal
meta_623	Indole-2-carboxylic acid	9.02405	9.26034	9.38102	9787.66	6930.99	4978.12	9.2218	7232.26	784.256	9.61518	0.0354089	1.5265	up
meta_624	4-Hydroxy-1,4-benzoxazin-3(4H)-one (D-DIBOA)	1.56643e+06	1.07849e+06	856080	841149	1.22881e+06	965851	1.167e+06	1.01194e+06	0.867126	-0.205686	0.561266	0.506244	nomal
meta_625	2-Hydroxy-1,4-benzoxazine-3(2H)-one (HBOA)	1.56643e+06	1.07849e+06	856080	841149	1.22881e+06	965851	1.167e+06	1.01194e+06	0.867126	-0.205686	0.561266	0.506244	nomal
meta_626	N-Acetylcadaverine	50723.3	61418.3	60374.5	35216.4	27870.9	31007.4	57505.4	31364.9	0.545426	-0.874545	0.00517179	1.56386	down
meta_627	1-beta-D-Arabinofuranosyluracil	137413	113197	108118	126930	95176.8	80566.3	119576	100891	0.843738	-0.245132	0.327153	0.809757	nomal
meta_628	2-α-Linolenoyl-glycerol-1,3-di-O-glucoside*	800485	280008	457503	368186	558907	524944	512665	484013	0.94411	-0.0829725	0.873844	0.144036	nomal
meta_629	Ricinoleic acid	37224.9	34494.8	44108.1	21311.5	24773.6	25432.8	38609.2	23839.3	0.617451	-0.695603	0.021588	1.50678	down
meta_630	PE(oxo-11:0/16:0)	175152	279153	267200	308236	257735	276165	240501	280712	1.16719	0.223045	0.351499	0.798753	nomal
meta_631	DL-Glyceraldehyde-3-phosphate	784426	1.0601e+06	998781	589205	467819	633088	947769	563371	0.594418	-0.750451	0.0248489	1.46002	down
meta_632	Cirsiliol-8-C-(2''-glucosyl)glucoside	72562.4	47287.6	51670	103496	70023.7	61813.3	57173.3	78444.3	1.37204	0.456326	0.241593	0.949075	nomal
meta_633	Erythorbic Acid; Isoascorbic Acid	749466	1.60748e+06	1.08876e+06	1.5612e+06	1.08253e+06	1.6367e+06	1.14857e+06	1.42681e+06	1.24225	0.312959	0.41748	0.682532	nomal
meta_634	Neochlorogenic acid (5-O-Caffeoylquinic acid)*	55105	33399.9	54012.8	24327.2	25930.9	34796.1	47505.9	28351.4	0.596797	-0.744688	0.0961933	1.27108	nomal
meta_635	2'-Deoxycytidine	122863	161413	152689	147199	191214	138020	145655	158811	1.09032	0.124753	0.552907	0.507659	nomal
meta_636	D-Galactose	2.23889e+06	1.65956e+06	2.21321e+06	4.00351e+06	2.94387e+06	2.46739e+06	2.03722e+06	3.13826e+06	1.54046	0.623361	0.121886	1.22065	nomal
meta_637	N6-methyladenosine	53529.2	46301.3	61803.8	63715.2	60986.4	58866.1	53878.1	61189.2	1.1357	0.183579	0.239416	1.0052	nomal
meta_638	epieudesmin	63596	59715.6	55732.7	67453.9	46995.8	43394.2	59681.4	52614.6	0.881591	-0.181818	0.449043	0.672486	nomal
meta_639	LysoPC 15:0(2n isomer)	30546.7	20544.9	20385.3	31905.4	33181.3	36827.4	23825.7	33971.4	1.42583	0.511802	0.0773124	1.32533	nomal
meta_640	D-Mannitol	17691.8	24595.1	17798.6	17816.4	9799.06	13202.3	20028.5	13605.9	0.679328	-0.557819	0.119972	1.14766	nomal
meta_641	Hispidulin-7-O-(6''-O-p-Coumaroyl)Glucoside	336057	330876	286808	357614	241675	263629	317914	287639	0.904771	-0.144375	0.497317	0.593225	nomal
meta_642	L-Gulono-1,4-Lactone	68713.7	74767.8	87018.4	9.0876	8.26025	9.07736	76833.3	8.8084	0.000114643	-13.0906	0.00487578	1.62054	down
meta_643	D-Melezitose	80952.9	133613	86296.3	62556.6	28614	41069	100287	44079.9	0.439536	-1.18595	0.0572314	1.34472	nomal
meta_644	N',N'',N'''-p-Coumaroyl-cinnamoyl-caffeoyl spermidine	177351	118975	120180	112175	125887	97957.4	138836	112006	0.806755	-0.309798	0.298618	0.885395	nomal
meta_645	Phenylpyruvic acid	11267.2	9.26034	9.38102	18604.3	17435.8	9167.83	3761.94	15069.3	4.00573	2.00207	0.0808605	1.2486	nomal
meta_646	Uridine	251111	222341	239192	222672	226844	200130	237548	216549	0.9116	-0.133527	0.148925	1.09016	nomal
meta_647	Tricin-4'-O-eudesmic acid	4709.64	3950.7	2865.79	3791.26	2840.5	3769	3842.04	3466.92	0.902364	-0.148218	0.585075	0.473457	nomal
meta_648	Dehydroascorbic acid	229074	248346	335836	210684	324826	225889	271085	253800	0.936235	-0.0950578	0.740046	0.287572	nomal
meta_649	D-Ribose	143611	188498	242616	219826	135456	55710.2	191575	136998	0.715112	-0.483758	0.391044	0.723001	nomal
meta_650	Tartronate semialdehyde	417168	252308	385100	189846	385657	259315	351525	278273	0.791615	-0.33713	0.392571	0.709168	nomal
meta_651	1-O-Caffeoyl-(6-O-glucosyl)-β-D-glucose	13358.2	20822.3	16643.7	16944.8	11052.3	18292.7	16941.4	15429.9	0.910783	-0.134821	0.651344	0.38616	nomal
meta_652	Sorbitol-6-phosphate	106541	102685	90611.2	62713.4	68943.1	76264.5	99945.8	69307	0.693446	-0.528145	0.008606	1.51724	down
meta_653	Cordycepin (3'-Deoxyadenosine)	20727.9	34262.7	24407.4	33920.7	33444.9	34329.6	26466	33898.4	1.28083	0.357076	0.206799	1.10738	nomal
meta_654	Cyclic 3',5'-Adenylic acid	95518.8	105841	107159	77741.8	129917	124986	102840	110881	1.07819	0.108618	0.679656	0.375052	nomal
meta_655	Pyridoxal-5'-phosphate	191418	148542	70344	125090	93261.1	179463	136768	132605	0.969558	-0.0446013	0.928775	0.0780779	nomal
meta_656	Muconic acid	1.73142e+06	1.5991e+06	1.62633e+06	1.604e+06	1.57722e+06	1.18087e+06	1.65228e+06	1.45403e+06	0.880013	-0.184403	0.281743	0.934204	nomal
meta_657	Indole-5-carboxylic acid*	36102.3	37525	41238.1	25250.5	28699.3	47486.7	38288.5	33812.2	0.88309	-0.179367	0.58661	0.493447	nomal
meta_658	D-Trehalose	877604	665977	685147	1.58176e+06	708378	949297	742909	1.07981e+06	1.45349	0.539523	0.324139	0.869184	nomal
meta_659	N-Acetyl-L-leucine	167591	116702	122324	149023	96058.5	134054	135539	126378	0.932414	-0.100957	0.705229	0.325621	nomal
meta_660	Isofraxidin-7-O-glucoside	26344.6	14981.1	15096.8	36907.6	30891.1	29017.2	18807.5	32272	1.71591	0.778973	0.0487161	1.36431	up
meta_661	L-Sepiapterin	22553.2	26728.1	22741.9	26019.4	28652.8	20528.1	24007.7	25066.8	1.04411	0.0622785	0.724853	0.309069	nomal
meta_662	5,4'-Dihydroxy-3,6,7,3'-tetramethoxyflavone-4'-O-glucoside	21848.2	17902	14763.9	36520.5	28507.3	27611.3	18171.3	30879.7	1.69937	0.764996	0.0258776	1.43399	up
meta_663	Mandelic acid-β-glucoside	31558.1	26736.1	11185.9	23904	19641.7	12667.4	23160	18737.7	0.809055	-0.305691	0.569885	0.495057	nomal
meta_664	D-Glucose 1,6-bisphosphate	46633.3	51579.6	52835.9	43465.8	39318.2	44508.6	50349.6	42430.9	0.842725	-0.246866	0.0341257	1.38788	down
meta_665	Gluconic acid	557126	513394	631609	566647	428291	603308	567376	532749	0.938969	-0.09085	0.618996	0.429959	nomal
meta_666	Anthranilate-1-O-Sophoroside	6.18889e+06	5.14138e+06	6.99793e+06	1.10614e+07	1.08068e+07	1.441e+07	6.1094e+06	1.20927e+07	1.97936	0.985036	0.0211691	1.50457	up
meta_667	Allysine(6-Oxo DL-Norleucine)	118589	126818	132410	106594	112649	74155.9	125939	97799.6	0.776564	-0.364823	0.131775	1.21886	nomal
meta_668	1-Linoleoylglycerol-2,3-di-O-glucoside*	69994.5	68079.9	67387.1	24864.3	45943.9	32711.7	68487.2	34506.6	0.503841	-0.98896	0.0295713	1.53771	down
meta_669	D-Sphingosine	6725.6	7655.31	5955.05	9.0876	8.26025	9.07736	6778.65	8.8084	0.00129943	-9.5879	0.00523047	1.61931	down
meta_670	Isophorone	47396.2	50289	49869.2	25436.9	54743.7	46193.8	49184.8	42124.8	0.85646	-0.223542	0.502816	0.613387	nomal
meta_671	Echinacoside	66156.7	16226.3	39964.5	968.708	9598.85	5020.77	40782.5	5196.11	0.12741	-2.97245	0.128485	1.26467	nomal
meta_672	Apigenin-7-O-(6''-p-Coumaryl)glucoside	567306	547959	407170	617477	507456	535956	507478	553630	1.09094	0.125574	0.492965	0.585711	nomal
meta_673	Trans-Citridic acid	777214	851681	607389	316847	668318	783785	745428	589650	0.791022	-0.338211	0.396884	0.72427	nomal
meta_674	2-Linoleoylglycerol-1,3-di-O-glucoside*	37290.4	22748.6	12258.9	47482.8	45651.3	51950.9	24099.3	48361.7	2.00677	1.00487	0.0708301	1.39199	nomal
meta_675	Indole	118719	146456	149178	145491	131637	116361	138118	131163	0.949647	-0.0745366	0.618015	0.426181	nomal
meta_676	N-Acetyl-D-glucosamine	550870	553534	745026	706608	563392	663910	616477	644637	1.04568	0.0644402	0.735886	0.294794	nomal
meta_677	Vitexin-2''-O-galactoside	96135.4	75623.9	84077	99952.4	74038.2	68046	85278.8	80678.9	0.94606	-0.0799957	0.712677	0.32183	nomal
meta_678	4'-O-Glucosylvitexin	96135.4	75623.9	84077	99952.4	74038.2	68046	85278.8	80678.9	0.94606	-0.0799957	0.712677	0.32183	nomal
meta_679	p-Coumaroylcadaverine	28709.8	46446.3	42762	33676.3	38280.1	45208	39306	39054.8	0.993608	-0.00925185	0.970726	0.0317292	nomal
meta_680	N-Acetylisatin	64967.1	80449.5	109255	66794.5	58573.7	68203.4	84890.6	64523.9	0.760083	-0.395772	0.254098	0.993572	nomal
meta_681	1-(sn-Glycero-3-phospho)-1D-myo-inositol	1.45287e+06	1.98846e+06	1.69621e+06	1.37178e+06	1.44679e+06	1.75793e+06	1.71251e+06	1.5255e+06	0.890797	-0.166831	0.394906	0.707426	nomal
meta_682	Apigenin-6,8-di-C-arabinoside*	19547.6	25543.7	49529.8	51443.2	30628.1	30028.1	31540.4	37366.5	1.18472	0.244546	0.642216	0.400715	nomal
meta_683	Uridine 5'-monophosphate	252660	210238	224312	158422	128356	160873	229070	149217	0.651404	-0.618376	0.00864809	1.51533	down
meta_684	L-Aspartyl-L-Phenylalanine	70413.6	59696.2	89436.3	83356.8	99962.2	96275.8	73182	93198.3	1.27351	0.348813	0.134522	1.15404	nomal
meta_685	Isonicotinic acid	484764	490769	548440	520867	437899	339606	507991	432791	0.851966	-0.231132	0.286197	0.909812	nomal
meta_686	Glycyl-tryptophan	93357.1	107485	107415	68565.3	53810.9	48854	102752	57076.8	0.555478	-0.848198	0.00443925	1.55319	down
meta_687	Xanthine	30338.5	36471.2	46828.2	55075.5	38146.2	45941.8	37879.3	46387.8	1.22462	0.292335	0.282788	0.863157	nomal
meta_688	Eupatorin; 3',5-Dihydroxy-4',6,7-Trimethoxyflavone	7050.15	534.466	3103.67	20365.8	4925.11	5903.76	3562.76	10398.2	2.91858	1.54527	0.303995	0.882764	nomal
meta_689	Benzoylmalic acid	193312	193679	214375	201913	166301	290756	200455	219657	1.09579	0.131971	0.657828	0.404751	nomal
meta_690	4-MethoxycinnaMaldehyde	58606.4	68192.5	49180.1	51740	51518.1	58050.6	58659.7	53769.6	0.916636	-0.125579	0.475928	0.626605	nomal
meta_691	3-Oxo-α-ionol-β-D-glucoside	124288	124484	144560	127039	141660	157946	131111	142215	1.08469	0.117289	0.380628	0.727616	nomal
meta_692	4-Hydroxyphenylacetic acid	43519.2	34504.4	25820.4	48939.5	28864.2	27916.3	34614.7	35240	1.01807	0.0258298	0.94548	0.0603881	nomal
meta_693	5,7,4'-Trihydroxy-6,8-dimethoxyisoflavone-7-O-galactoside-rhamnose	68874	40590.7	43216.1	71374.9	43664.3	53633.1	50893.6	56224.1	1.10474	0.143704	0.683211	0.351448	nomal
meta_694	Tricin-7-O-(2''-O-glucosyl)glucoside	68874	40590.7	43216.1	71374.9	43664.3	53633.1	50893.6	56224.1	1.10474	0.143704	0.683211	0.351448	nomal
meta_695	Genistein-8-C-apiosyl(1→6)glucoside	65155.1	53449	95625.7	115683	60622.2	85519	71409.9	87274.9	1.22217	0.289441	0.480034	0.596672	nomal
meta_696	2-Hydroxyglutaric Acid	240225	276695	283677	147975	166818	190539	266866	168444	0.631194	-0.663844	0.00585276	1.5342	down
meta_697	3-Ureidopropionic Acid	442999	334760	247124	412915	368019	400304	341628	393746	1.15256	0.20484	0.456802	0.668582	nomal
meta_698	Caffeic acid	196602	199537	259512	167004	141714	206842	218550	171854	0.786334	-0.346786	0.170175	1.04951	nomal
meta_699	1,4,8-Trihydroxynaphthalene-1-O-glucoside	21822.2	17823.4	30345.3	20691.5	21534.2	27268.3	23330.3	23164.6	0.992901	-0.0102784	0.971133	0.0324553	nomal
meta_700	9-Oxononanoic acid	15914.2	17621.1	16723.5	17394.1	15005.8	14544.9	16752.9	15648.3	0.934062	-0.0984105	0.351414	0.783229	nomal
meta_701	D-Maltose	1.31632e+06	1.55267e+06	1.28442e+06	2.09669e+06	2.33563e+06	2.93825e+06	1.38447e+06	2.45686e+06	1.77458	0.827481	0.0391575	1.46784	up
meta_702	LysoPG 16:0	3.64297e+06	4.38126e+06	2.93712e+06	4.58481e+06	4.75298e+06	4.56792e+06	3.65378e+06	4.63524e+06	1.26861	0.343252	0.140192	1.24221	nomal
meta_703	3-O-p-Coumaroylshikimic acid	28779.1	36730	33023.6	34324.6	27864.4	33702.1	32844.2	31963.7	0.973191	-0.0392048	0.789572	0.229698	nomal
meta_704	6-C-Glucosyl-2-Hydroxynaringenin	11867.2	14275.7	19724.5	21172.9	12940.6	15809.3	15289.1	16640.9	1.08841	0.122228	0.707228	0.32462	nomal
meta_705	Gentianamine	39623.7	35545.1	33258.5	9.0876	8.26025	9.07736	36142.4	8.8084	0.000243714	-12.0025	0.00264368	1.62784	down
meta_706	Coixlactam	39623.7	35545.1	33258.5	9.0876	8.26025	9.07736	36142.4	8.8084	0.000243714	-12.0025	0.00264368	1.62784	down
meta_707	Pinoresinol-4-O-glucoside	1.06035e+06	1.17631e+06	1.05936e+06	772922	796126	934647	1.09867e+06	834565	0.759614	-0.396662	0.0163032	1.47369	down
meta_708	Syringaldehyde-4-O-glucoside	148948	129043	80688.1	112383	101195	113699	119560	109092	0.912451	-0.132181	0.659439	0.401897	nomal
meta_709	2-(Dodecylamino)-3-phenyl-1-propanol	7137.3	10186.1	2364.55	7348.11	6849.3	6849.05	6562.64	7015.49	1.069	0.0962662	0.86088	0.162204	nomal
meta_710	Vanillic acid	157401	181023	228643	266612	219321	160639	189023	215524	1.1402	0.18929	0.51963	0.550483	nomal
meta_711	Hispidulin-7-O-glucoside(Homoplantaginin)	48736.3	42608.9	42209.8	92559.8	36781.4	66689.2	44518.3	65343.5	1.46779	0.553644	0.324947	0.883723	nomal
meta_712	9,12,13-Trihydroxy-10,15-octadecadienoic acid	28208.1	11608	19618.6	5848.93	4026.29	5318.27	19811.6	5064.5	0.255633	-1.96785	0.0895636	1.36991	nomal
meta_713	p-Coumaric acid methyl ester	91856.3	61945.1	57990.2	70404	54118.2	69487.1	70597.2	64669.8	0.916038	-0.12652	0.654124	0.394817	nomal
meta_714	Kaempferol-3,7-O-diglucoside	16901	17088.7	15904.4	10145.1	17862	18680.6	16631.3	15562.6	0.935739	-0.0958224	0.733279	0.313732	nomal
meta_715	Rosmarinic acid	18923.4	24099.9	9018.09	13022.2	27669.4	10696.7	17347.2	17129.4	0.987448	-0.0182227	0.976432	0.0262934	nomal
meta_716	Hydroxy-N-Methylcytisine	29958.6	31297.3	39193.9	30857	24152	23790.2	33483.3	26266.4	0.784463	-0.350222	0.125299	1.14443	nomal
meta_717	Methyl salicylate-2-O-glucoside	39668.6	42340	32958.7	30650.5	27811.8	36084.8	38322.4	31515.7	0.822382	-0.282119	0.140895	1.10755	nomal
meta_718	2-Hydroxy-1,4-benzoxazine-3(2H)-one glucoside (HBOA glucoside)	117520	56081.7	22366.1	32639.4	57962.7	19585	65322.7	36729	0.562271	-0.830663	0.420114	0.703865	nomal
meta_719	γ-Glutamyltyrosine	193389	153244	79220.9	167152	136506	62424.6	141952	122028	0.859643	-0.218191	0.685187	0.34884	nomal
meta_720	2-Linoleoylglycerol-1-O-glucoside*	30108.9	25597.4	23865.2	25051.6	23490.7	19627.6	26523.8	22723.3	0.856712	-0.223117	0.198984	1.00007	nomal
meta_721	Hesperetin-8-C-glucoside-3'-O-glucoside	59589.9	55211.3	54693.3	51702.9	68046.4	55774.4	56498.2	58507.9	1.03557	0.0504273	0.728464	0.311865	nomal
meta_722	Eriodictyol (5,7,3',4'-Tetrahydroxyflavanone)	5621.92	7113.82	9111.81	7223.38	5351.23	8496.75	7282.52	7023.79	0.964473	-0.0521875	0.858736	0.153867	nomal
meta_723	1-α-Linolenoyl-glycerol-2,3-di-O-glucoside*	784579	422864	460019	389826	658481	427661	555821	491989	0.885158	-0.175993	0.678969	0.359555	nomal
meta_724	N,N-Dimethyl-5-methoxytryptamine	18001.8	25918.2	28078.3	34489	18991.3	27169.4	23999.5	26883.2	1.12016	0.163706	0.626559	0.421826	nomal
meta_725	O-Feruloyl 4-hydroxycoumarin	308126	472741	359922	335305	285178	360062	380263	326848	0.859531	-0.218378	0.395561	0.731258	nomal
meta_726	Isomaltulose	1.27871e+06	781076	738299	1.77171e+06	1.29585e+06	1.979e+06	932696	1.68219e+06	1.80357	0.850858	0.0494443	1.33386	up
meta_727	p-Coumaroylputrescine	244956	61047.6	36008.2	37625.8	26196.4	56202.2	114004	40008.1	0.350936	-1.51072	0.377994	0.796591	nomal
meta_728	Salicylic acid-2-O-glucoside	2.6861e+06	2.85016e+06	2.64712e+06	1.64291e+06	1.07819e+06	1.60909e+06	2.72779e+06	1.4434e+06	0.529145	-0.918266	0.0125684	1.56664	down
meta_729	Trigallic acid	56360.4	41601.1	39978.4	47987.5	32279.4	46284.5	45980	42183.8	0.917439	-0.124317	0.626238	0.416518	nomal
meta_730	Apigenin-7-O-glucoside(Cosmosiin)	37121.5	21100.6	25955.1	51866.9	25542.4	32666.8	28059.1	36692	1.30767	0.387	0.410919	0.69672	nomal
meta_731	Quercetin-3-O-robinobioside	107411	24749	39030.4	3147.46	14808.8	13526.7	57063.6	10494.3	0.183906	-2.44296	0.207447	1.09775	nomal
meta_732	Methylasperuloside	123520	102877	95304.3	157763	136080	146196	107234	146680	1.36785	0.45191	0.0229196	1.44448	up
meta_733	6,7-Dimethoxy-2-benzoxazolinone (DMBOA)	2.9626e+06	2.23064e+06	1.36106e+06	1.6404e+06	2.25329e+06	1.55155e+06	2.18477e+06	1.81508e+06	0.83079	-0.267445	0.5253	0.555656	nomal
meta_734	Dihydrocaffeoylglucose	62394	63321.1	54719.7	63684.1	53656.2	45020.8	60144.9	54120.4	0.899833	-0.152271	0.393136	0.729529	nomal
meta_735	Methyl 4-hydroxybenzoate	73218.7	56579.3	58726.1	78445.1	68779.7	68170.8	62841.4	71798.6	1.14254	0.19224	0.233835	0.958524	nomal
meta_736	(3R,4S,6R)-p-Menth-1-ene-3,6-diol-3-O-β-D-glucoside	55061.8	75143.1	83227.2	66810.9	52710.1	53011.7	71144	57510.9	0.808373	-0.306907	0.246292	0.948016	nomal
meta_737	Dhurrin-6'-O-Glucoside	16489.1	6595.42	10461.3	18705.2	15624.7	7359.84	11182	13896.6	1.24277	0.313556	0.575214	0.477392	nomal
meta_738	7,8-Dihydroxy-5,6,4'-trimethoxyflavone*	5620.02	9.26034	2298.4	14048	4160.59	3782.93	2642.56	7330.51	2.77402	1.47198	0.301259	0.870345	nomal
meta_739	5,7-Dihydroxy-2',3',4'-trimethoxydihydroisoflavone	2539.78	9.26034	1067.13	10232.9	2134.31	2671.72	1205.39	5012.97	4.1588	2.05617	0.280013	0.940004	nomal
meta_740	Communic Acid	836.439	1432.67	1990.01	1317.91	1963.71	1468.95	1419.7	1583.52	1.11539	0.157548	0.697968	0.339398	nomal
meta_741	Diosmetin-7-O-(6''-malonyl)glucoside	20065.4	21665.7	18987.6	18047.8	20603.3	27024.3	20239.6	21891.8	1.08163	0.11321	0.604951	0.465953	nomal
meta_742	Genistein-7-O-galactoside	42390	27293.1	27704	39525.1	27687.7	42299.8	32462.3	36504.2	1.12451	0.169295	0.578534	0.473455	nomal
meta_743	7-Deoxyloganic acid	9638.52	12087.7	17124	37490	12674.1	20499.7	12950.1	23554.6	1.81888	0.86305	0.282109	0.933274	nomal
meta_744	L-Valyl-L-Leucine	37051.5	52150.9	61084.2	56041	54425.1	36922.3	50095.5	49129.5	0.980716	-0.0280922	0.922431	0.0844506	nomal
meta_745	L-Fucitol	302248	228883	297636	307816	231707	307868	276256	282463	1.02247	0.0320598	0.866904	0.145807	nomal
meta_746	Diosmetin-7-O-glucoside*	30058	35451.5	48360.7	49366.8	34042.4	57482.3	37956.8	46963.8	1.2373	0.307193	0.364774	0.749018	nomal
meta_747	12,13-DHOME; (9Z)-12,13-Dihydroxyoctadec-9-enoic acid	6309.05	12049	8869.01	10314.4	6100.4	11255.1	9075.69	9223.3	1.01626	0.0232748	0.951816	0.0541064	nomal
meta_748	Quercetin-3-O-rutinoside (Rutin)*	389672	95032.9	132034	17926.6	53916.8	42299.4	205580	38047.6	0.185075	-2.43382	0.211071	1.09419	nomal
meta_749	Rutinose	72067.4	51445.4	24322.6	51030.3	40218.1	39936.8	49278.5	43728.4	0.887374	-0.172386	0.731241	0.311766	nomal
meta_750	Tricin-5,7-O-diglucoside	76190.1	46360.6	47149	59302.8	68412.7	53633.1	56566.6	60449.5	1.06864	0.0957813	0.743215	0.290593	nomal
meta_751	Sophoricoside	29245.2	31429.2	30330.4	9.0876	22296.7	33113.6	30334.9	18473.2	0.608973	-0.715549	0.347595	0.849977	nomal
meta_752	L-Carnitine	1.87878e+06	2.26631e+06	3.47992e+06	2.27674e+06	1.5572e+06	1.82236e+06	2.54167e+06	1.88543e+06	0.741809	-0.43088	0.308448	0.865552	nomal
meta_753	3-Hydroxy-3-Methyl-2-Oxopentanoic Acid	25287.7	34064.5	40047.8	26510.8	25156.3	30172	33133.3	27279.7	0.82333	-0.280456	0.304365	0.886093	nomal
meta_754	Sedoheptulose	187811	201819	192193	218699	164016	205151	193941	195955	1.01039	0.0149066	0.915191	0.0985426	nomal
meta_755	Serotonin	1.58111e+07	7.48802e+06	5.86746e+06	1.81676e+07	8.26025	7.63513e+06	9.72219e+06	8.6009e+06	0.884667	-0.176793	0.865143	0.148993	nomal
meta_756	5-Methylcytosine	32966.7	44769.1	42827.9	27566.9	40911.9	36049.6	40187.9	34842.8	0.866996	-0.205903	0.374007	0.732246	nomal
meta_757	3,5,4'-Trihydroxy-7-methoxyflavone (Rhamnocitrin)	14023.5	7017.12	7115.39	18503.5	7707.95	6639.47	9385.34	10950.3	1.16675	0.222491	0.745868	0.284252	nomal
meta_758	L-Alanyl-L-Phenylalanine	96608.1	82257.3	100315	86915.1	85248.1	69542.6	93060.2	80568.6	0.865769	-0.207946	0.18483	1.02281	nomal
meta_759	Punicic acid (9Z,11E,13Z-octadecatrienoic acid)	156301	124368	128627	102623	75909.6	75392.2	136432	84641.5	0.620394	-0.688744	0.0187117	1.45206	down
meta_760	Naringenin-7-O-(6''-malonyl)glucoside	78338.4	75555.6	58137.9	61808.2	54521	56400.3	70677.3	57576.5	0.814639	-0.295767	0.164355	1.14474	nomal
meta_761	N-Oleoylethanolamine	121099	128138	176774	113449	88117.4	78284.4	142004	93283.6	0.656911	-0.606231	0.0897479	1.2544	nomal
meta_762	4,8-Dihydroxy Naphthol-1-O-glucoside	311888	127308	393907	287874	270390	228732	277701	262332	0.944656	-0.0821389	0.865228	0.155768	nomal
meta_763	L-Cyclopentylglycine	61219.5	56160.5	51101.7	9.0876	8.26025	9.07736	56160.6	8.8084	0.000156843	-12.6384	0.00269468	1.62766	down
meta_764	Benzyl-β-gentiobioside*	20653.9	14137.1	12908.2	17438.3	18373.4	16534.4	15899.7	17448.7	1.09742	0.134117	0.588392	0.490348	nomal
meta_765	Acteoside; Verbascoside	93219.7	23721.3	59825	1090.38	5388.07	17799.7	58922	8092.7	0.137346	-2.86411	0.119427	1.26987	nomal
meta_766	Coniferyl alcohol	100768	175748	134883	95910	77942.4	86280.6	137133	86711	0.632313	-0.661289	0.138928	1.22515	nomal
meta_767	D-Threonic Acid	573068	591926	593259	397649	340285	403387	586084	380440	0.649122	-0.623438	0.00543017	1.6025	down
meta_768	N-Methyl-Trans-4-Hydroxy-L-Proline	30608.5	76356.4	53705.9	66737.1	50755.1	104399	53556.9	73963.9	1.38103	0.465749	0.381161	0.725284	nomal
meta_769	p-Coumaryl alcohol	77907.7	69023.7	41559.2	42962.9	35182.3	32303.7	62830.2	36816.3	0.585965	-0.771114	0.131456	1.2308	nomal
meta_770	Nicotinate D-ribonucleoside	1.20485e+06	716637	902491	1.51733e+06	1.10454e+06	1.19971e+06	941327	1.27386e+06	1.35326	0.436438	0.154945	1.08008	nomal
meta_771	5,6-Dihydroxyindole-5-O-β-glucoside	31111	26412.4	20631.1	34321.8	8294.13	13986.9	26051.5	18867.6	0.724242	-0.465455	0.467439	0.638529	nomal
meta_772	Tricin-7-O-Glucoside*	48764.3	10493.7	22290.2	45336.2	18167.8	22151.4	27182.7	28551.8	1.05037	0.0708911	0.927848	0.0790566	nomal
meta_773	5,7,4'-Trihydroxy-6,8-dimethoxyisoflavone-7-O-galactoside	48764.3	10493.7	22290.2	45336.2	18167.8	22151.4	27182.7	28551.8	1.05037	0.0708911	0.927848	0.0790566	nomal
meta_774	Madreselvin A	60376.3	79386.3	68896.8	82491.9	57259.2	87049.3	69553.1	75600.1	1.08694	0.120273	0.610941	0.443632	nomal
meta_775	D-Galacturonic acid	36093.9	21418.9	23293.1	13910.6	24199.6	18027.2	26935.3	18712.5	0.694721	-0.525495	0.220337	0.98143	nomal
meta_776	D-Glucoronic acid	36093.9	21418.9	23293.1	13910.6	24199.6	18027.2	26935.3	18712.5	0.694721	-0.525495	0.220337	0.98143	nomal
meta_777	Syringetin-3-O-glucoside	21716.3	8898.12	12235.4	17542.9	11496.3	13417.3	14283.3	14152.1	0.990819	-0.0133073	0.977345	0.0256897	nomal
meta_778	4-hydroxyphenyl acrylaldehyde	127102	69390.2	94779.4	113012	98846.2	76428.9	97090.5	96095.6	0.989753	-0.0148598	0.96275	0.0417625	nomal
meta_779	4-O-acetyl-3-O-caffeoyl-2-C-methyl-D-erythronate	156651	91519	132446	59743.6	61823.8	78261.5	126872	66609.7	0.525015	-0.929569	0.0757948	1.36626	nomal
meta_780	L-Alanine	10351.5	3495.74	5943.96	9928.03	5436.92	8145.98	6597.07	7836.98	1.18795	0.248471	0.635948	0.410214	nomal
meta_781	N-Methylglycine	21497.2	24314.3	11022.8	18750	19746.1	25719.1	18944.7	21405	1.12987	0.176153	0.628514	0.42377	nomal
meta_782	Dillapiol	322349	609425	546988	470479	467232	486494	492920	474735	0.963106	-0.0542333	0.854234	0.168433	nomal
meta_783	Methyl linolenate	12465.2	7862.14	11881.4	9.0876	8.26025	9.07736	10736.3	8.8084	0.000820434	-10.2513	0.0177106	1.5802	down
meta_784	Sexangularetin-3-O-glucoside-7-O-rhamnoside	18528.9	7758.98	7826.64	9.0876	8.26025	9.07736	11371.5	8.8084	0.000774603	-10.3343	0.086518	1.38504	nomal
meta_785	Apigenin-6-C-arabinoside-8-C-xyloside*	36766.1	30213.6	33644.1	45721.3	31342.8	34382.6	33541.2	37148.9	1.10756	0.147384	0.509232	0.579789	nomal
meta_786	N-(4'-O-glycosyl)-feruloyl agmatine	15708.8	33441.9	10917.5	20759.9	31538.2	22753	20022.7	25017	1.24943	0.321271	0.560127	0.510521	nomal
meta_787	LysoPE 22:5	1375.76	2272.37	2911.92	2609.58	2738.95	2721.22	2186.69	2689.91	1.23013	0.298815	0.375868	0.802525	nomal
meta_788	2-Aminoethanesulfinic acid	9245.76	8738.43	14933.2	14484.7	8739.45	10571.2	10972.5	11265.1	1.02667	0.037975	0.916264	0.0921886	nomal
meta_789	Hispidulin-8-C-(2''-O-glucosyl)glucoside	50750.7	87391.3	62233.7	80285.6	79460.9	84838.9	66791.9	81528.4	1.22063	0.287631	0.305417	0.914566	nomal
meta_790	Chrysoeriol-6-C-glucoside-4'-O-glucoside	50750.7	87391.3	62233.7	80285.6	79460.9	84838.9	66791.9	81528.4	1.22063	0.287631	0.305417	0.914566	nomal
meta_791	Genistein-8-C-glucoside	4513.13	20217.9	13085	21767.2	7391.2	10855.7	12605.3	13338	1.05813	0.0815138	0.912682	0.0969491	nomal
meta_792	β-Hydroxyisovaleric acid	572330	558538	638351	660553	624597	801423	589739	695524	1.17938	0.238023	0.179071	1.08929	nomal
meta_793	Tricin-4'-O-(guaiacylglycerol)ether-7-O-glucoside	32955.9	28979.8	34748.1	36863.7	28526.8	27304.4	32227.9	30898.3	0.958743	-0.0607842	0.724638	0.30894	nomal
meta_794	Quercetin-3-O-neohesperidoside*	386146	92283.2	122351	31366.1	38903.5	65884.5	200260	45384.7	0.226629	-2.14159	0.237926	1.0416	nomal
meta_795	2,7-Dihydroxy-1,4-benzoxazin-3(4H)-one (DHBOA)	712589	363951	359344	426884	533663	457002	478628	472517	0.987232	-0.0185395	0.963848	0.0423483	nomal
meta_796	N-Acetyl-L-Arginine	50571.9	45359.8	42499.3	33423.9	8.26025	33901.8	46143.7	22444.6	0.486408	-1.03976	0.16421	1.17529	nomal
meta_797	2-Caffeoyl-L-tartaric acid (Caftaric acid)	42711.3	39313.6	41306.5	34146.6	33245.4	39902.8	41110.5	35764.9	0.869971	-0.200961	0.107872	1.239	nomal
meta_798	LysoPE 17:0	19110.9	15758.4	15997.5	31853.3	25769.2	24258.5	16955.6	27293.7	1.60971	0.686805	0.0305243	1.4666	up
meta_799	Benzyl-(2''-O-glucosyl)glucoside*	12212.1	14074.3	6788.17	7501.84	11157.6	15420.6	11024.9	11360	1.0304	0.0432018	0.920759	0.0865066	nomal
meta_800	Melibiose	669406	671546	861305	1.00845e+06	1.08199e+06	1.2684e+06	734085	1.11961e+06	1.52518	0.608982	0.0196087	1.45197	up
meta_801	D-Glucosamine	314324	317491	355350	281727	277387	325276	329055	294797	0.895889	-0.158608	0.166478	1.05865	nomal
meta_802	L-Glutamine-O-glycoside	123194	73170.1	164939	135030	88950.1	135979	120434	119987	0.996282	-0.00537424	0.98923	0.0119425	nomal
meta_803	Quercetin-7-O-rutinoside*	363224	64187.4	147506	18822.5	50774.3	27832.5	191639	32476.5	0.169467	-2.56093	0.214868	1.08746	nomal
meta_804	illicinolide A	37901.5	36110.4	31201	37994.8	29751.1	24742.4	35071	30829.4	0.879057	-0.185971	0.401546	0.716389	nomal
meta_805	LysoPC 18:4	15601.6	9.26034	15966	11904.9	14441.5	14685.1	10525.6	13677.2	1.29942	0.377869	0.611633	0.46255	nomal
meta_806	Solatriose	2.92663e+06	2.04392e+06	4.16696e+06	2.85006e+06	2.054e+06	3.17732e+06	3.04584e+06	2.69379e+06	0.884418	-0.177199	0.648916	0.398951	nomal
meta_807	Chlorogenic acid methyl ester	192873	193981	240176	215214	157462	236650	209010	203109	0.971767	-0.0413179	0.846622	0.168798	nomal
meta_808	p-Coumaroylquinic acid-4'-O-glucuronide	10733	12805.5	13435.5	9.0876	8.26025	9.07736	12324.7	8.8084	0.000714697	-10.4504	0.0043647	1.62213	down
meta_809	Raffinose	125037	134674	156230	78753.8	51475.6	127588	138647	85939	0.619841	-0.69003	0.127701	1.20725	nomal
meta_810	Isoacteoside	43212.5	6462	15880.6	4556.84	6607.83	6343.7	21851.7	5836.12	0.267078	-1.90466	0.283149	0.961647	nomal
meta_811	Skimmin (7-Hydroxycoumarin-7-O-glucoside)	495964	68969.8	185888	49654.6	36971.9	52463.8	250274	46363.4	0.185251	-2.43245	0.2505	1.02277	nomal
meta_812	Chrysoeriol-7-O-gentiobioside	93340.4	67683	72335	103403	90665.8	102714	77786.1	98927.6	1.27179	0.34686	0.0976473	1.25105	nomal
meta_813	L-Leucyl-L-phenylalanine	120292	118270	152331	111043	108637	121684	130298	113788	0.873294	-0.195461	0.270267	0.94142	nomal
meta_814	4-Hydroxyacetophenone	22314.4	21402.8	25474	21843.7	18461.1	20737.7	23063.7	20347.5	0.882231	-0.180772	0.164975	1.06425	nomal
meta_815	Phenyl acetate	22314.4	21402.8	25474	21843.7	18461.1	20737.7	23063.7	20347.5	0.882231	-0.180772	0.164975	1.06425	nomal
meta_816	6-C-MethylKaempferol-3-glucoside	40932.8	30218	43106.2	32488.3	29667.4	34036.1	38085.6	32064	0.841891	-0.248295	0.2664	0.956329	nomal
meta_817	1-Aminocyclopropane-1-carboxylic acid*	525946	519154	441666	441638	473929	658674	495588	524747	1.05884	0.0824796	0.719158	0.321295	nomal
meta_818	4-Hydroxy-3-methoxymandelate	27934.2	27267	22871.8	15261.2	21856	23386.2	26024.3	20167.8	0.774959	-0.367807	0.131139	1.15224	nomal
meta_819	Eupatilin (5,7-Dihydroxy-3',4',6-Trimethoxyflavone)*	4004.52	9.26034	1867.58	11831.2	3877.12	3245.31	1960.45	6317.87	3.22266	1.68825	0.251923	0.963239	nomal
meta_820	Benzamide	20330.9	52876	44419.6	27517.6	55209.2	33612.7	39208.8	38779.8	0.989059	-0.0158714	0.97504	0.0273801	nomal
meta_821	5-O-p-Coumaroylquinic acid*	18130.7	16480	20909.4	11985.1	16529.8	12894.1	18506.7	13803	0.745839	-0.423064	0.0685511	1.27457	nomal
meta_822	D-Sorbitol	35629.7	31745.4	25728.6	47345.7	33159.9	48779.6	31034.5	43095	1.38862	0.473647	0.121453	1.18422	nomal
meta_823	D-Erythronolactone	89889.2	194494	219611	63957.3	88218.2	89579.1	167998	80584.9	0.479677	-1.05987	0.153744	1.19884	nomal
meta_824	N-Acetylputrescine	73472.1	58616.8	97750.7	98336.6	63946	85861.2	76613.2	82714.6	1.07964	0.11055	0.708995	0.322389	nomal
meta_825	Rosmarinic acid-3'-O-glucoside	21879.3	25613.3	16747.3	36627	15448.5	20821.6	21413.3	24299	1.13476	0.182393	0.705733	0.338317	nomal
meta_826	6-O-Feruloyl-β-D-glucose	44992.1	54220.8	42048.8	65133.5	50551.3	58948.8	47087.2	58211.2	1.23624	0.305961	0.119077	1.15483	nomal
meta_827	4-Aminobenzoic acid	26787.2	21609.5	23414.8	27541.6	9886.74	27006.6	23937.2	21478.3	0.897278	-0.156373	0.717093	0.327945	nomal
meta_828	2-Deoxyribose-5'-phosphate	99545.3	75714.3	94635.1	53508.3	67270.2	67371.6	89964.9	62716.7	0.697124	-0.520513	0.0428222	1.3845	down
meta_829	Citrusin B	28875.9	25355.8	25308.8	28023.2	28829.9	28079	26513.5	28310.7	1.06778	0.0946205	0.265059	0.975033	nomal
meta_830	Benzyl β-primeveroside	11447.9	11658.8	8355.85	3097.5	7087.56	8484.48	10487.5	6223.18	0.593389	-0.75295	0.102646	1.21211	nomal
meta_831	Cyclo(L-Ala-L-Pro)	11635.9	21256.2	24426.3	15545.7	32321.2	16645.1	19106.1	21504	1.1255	0.170569	0.738296	0.289974	nomal
meta_832	6-Hydroxykaempferol-7-O-glucoside	23623.9	14589.7	14020.5	9.0876	8.26025	9.07736	17411.4	8.8084	0.000505899	-10.9489	0.0304956	1.54116	down
meta_833	DL-Xylose	115047	106502	148595	127972	119969	104600	123381	117514	0.952446	-0.0702913	0.713556	0.323372	nomal
meta_834	Diosmetin-7-O-galactoside*	36427.2	39134.1	29214	35150.9	36334.7	49125.8	34925.1	40203.8	1.15114	0.203067	0.388686	0.722635	nomal
meta_835	1-Linoleoyl-sn-glycerol-diglucoside*	47955.2	49416.4	52925.4	45202	36054.6	34133	50099	38463.2	0.767743	-0.381304	0.0594372	1.37824	nomal
meta_836	3,5,7,3'4'-Pentamethoxyflavone	12593.2	1425.15	9093.95	9.0876	708.849	5253.66	7704.1	1990.53	0.258373	-1.95247	0.220744	1.00336	nomal
meta_837	Isosinensetin	12593.2	1425.15	9093.95	9.0876	708.849	5253.66	7704.1	1990.53	0.258373	-1.95247	0.220744	1.00336	nomal
meta_838	3-O-p-Coumaroylquinic acid*	49601	45087.2	56890.2	61358.9	34070	28437	50526.1	41288.6	0.817174	-0.291285	0.46527	0.646287	nomal
meta_839	Ethyl 9-Hydroxy-10,12-octadecadienoic acid	12197.3	15085.7	20228.9	12965.6	10899.8	9391.19	15837.3	11085.5	0.699965	-0.514645	0.169576	1.11119	nomal
meta_840	Quercetin-3-O-(6''-O-galloyl)galactoside	7487.41	9289.16	4670.16	14311.7	8904.99	8433.68	7148.91	10550.1	1.47577	0.561464	0.223096	0.969522	nomal
meta_841	Quercetin-3-O-(6''-O-galloyl)glucoside	7487.41	9289.16	4670.16	14311.7	8904.99	8433.68	7148.91	10550.1	1.47577	0.561464	0.223096	0.969522	nomal
meta_842	Picroside I	41738.2	19568.2	20581.6	32256.5	22772.6	29866.9	27296	28298.7	1.03673	0.0520437	0.906598	0.105083	nomal
meta_843	LysoPE 16:3	1999.15	4219.89	2873.38	5420.28	6394.35	5637.87	3030.81	5817.5	1.91946	0.940697	0.0333328	1.45816	up
meta_844	Pyruvic acid	61911.4	82325.7	57103.1	9.0876	8.26025	9.07736	67113.4	8.8084	0.000131247	-12.8954	0.0130169	1.59441	down
meta_845	5-L-Glutamyl-L-amino acid	9.02405	9.26034	9.38102	17610.8	13434.4	13363.8	9.2218	14803	1605.22	10.6486	0.00888787	1.60789	up
meta_846	4',5'-Dihydroxy-6,8-dimethoxyisoflavone-7-O-galactoside	93974.1	31922.5	22469.4	104792	27024.4	40136.3	49455.3	57317.7	1.15898	0.212855	0.822786	0.194649	nomal
meta_847	PI(18:2/0:0)	12352	11782.8	10727.9	11448.2	12514.2	11845.9	11620.9	11936.1	1.02712	0.0386063	0.613232	0.436358	nomal
meta_848	6'-O-α-D-galactosylbarlerin	37745.2	25082.2	29609.3	46210.8	33267.4	39009.1	30812.2	39495.8	1.28182	0.358195	0.174587	1.04101	nomal
meta_849	Creatine	51779.7	56005.6	43628.5	52202.8	24729.5	31296.4	50471.3	36076.2	0.714788	-0.484414	0.218105	1.01794	nomal
meta_850	5-Oxo-L-Proline	32110.9	37733.5	32037.3	14946.7	22914.7	23604.2	33960.6	20488.5	0.603303	-0.729045	0.020497	1.46462	down
meta_851	Isorhamnetin-3-O-sophoroside	69791	75445.6	76297.8	58043.1	51141	67597.7	73844.8	58927.3	0.797988	-0.325562	0.0720675	1.34273	nomal
meta_852	Dihydroferuloylputrescine	33459.9	69854.8	30625.4	55715.7	65866.6	52210.5	44646.7	57930.9	1.29754	0.375779	0.40653	0.732644	nomal
meta_853	Olivil-4,4'-Di-O-glucoside	44594.3	36740.2	26410.1	34857.5	34414.2	40289.8	35914.8	36520.5	1.01686	0.024127	0.921849	0.0882723	nomal
meta_854	12-Oxo-phytodienoic acid	6039.35	5455.51	5535.72	3958.91	6488.47	4835.66	5676.86	5094.35	0.897388	-0.156196	0.517753	0.584454	nomal
meta_855	(2-Oxo-3H-1,3-benzoxazol-6-yl)acetate	3.66544e+06	4.02409e+06	1.89055e+06	1.87863e+06	2.40475e+06	2.34955e+06	3.19336e+06	2.21097e+06	0.692367	-0.530392	0.272131	0.957804	nomal
meta_856	2-Propylmalic Acid*	1.80887e+06	1.37675e+06	1.28714e+06	531393	474389	470795	1.49092e+06	492192	0.330127	-1.59891	0.0236521	1.55648	down
meta_857	3-Isopropylmalic Acid*	1.80887e+06	1.37675e+06	1.28714e+06	531393	474389	470795	1.49092e+06	492192	0.330127	-1.59891	0.0236521	1.55648	down
meta_858	Limocitrin-7-O-glucoside	13398.2	13122.9	14914.3	12044.3	8680.88	10476.1	13811.8	10400.4	0.753011	-0.409257	0.0514148	1.36735	nomal
meta_859	alpha-Mangostin	2.83722e+06	6497.97	3003.41	1630.89	1008.47	4409.56	948906	2349.64	0.00247616	-8.65768	0.421672	0.734034	nomal
meta_860	Feruloylmalic acid	18999	9472.29	5629.38	8124.75	11342.4	3766.29	11366.9	7744.49	0.68132	-0.553596	0.481262	0.607141	nomal
meta_861	Trans-5-O-(p-Coumaroyl)shikimate	27869.4	31359.5	46715.2	9020.53	20596	17209.3	35314.7	15608.6	0.441986	-1.17793	0.055328	1.35152	nomal
meta_862	Lactobiose	3.65174e+06	3.42662e+06	2.29338e+06	4.29701e+06	6.4564e+06	7.7601e+06	3.12392e+06	6.17117e+06	1.97546	0.982189	0.0782839	1.32896	nomal
meta_863	4-Nitrophenol	4.14776e+06	3.96596e+06	3.50213e+06	3.06813e+06	4.26721e+06	1.55252e+06	3.87195e+06	2.96262e+06	0.76515	-0.386185	0.36683	0.802646	nomal
meta_864	Chlorogenic acid (3-O-Caffeoylquinic acid)*	150252	61181.6	131720	40645	55510.2	50985.4	114384	49046.9	0.428789	-1.22166	0.134323	1.25292	nomal
meta_865	Luteolin-6-C-glucoside (Isoorientin)	7539.6	6147.15	6729.63	10557.5	9091.1	8043.37	6805.46	9230.66	1.35636	0.439741	0.0590889	1.34861	nomal
meta_866	kaempferol-3-caffeoyldiglucoside	10996.4	14909.7	9266.55	16606.8	10932.9	9947.2	11724.2	12495.6	1.0658	0.0919312	0.7871	0.235786	nomal
meta_867	Isovitexin-8-O-xyloside	4656.5	6386.19	15254.2	13160.4	2831.08	9.07736	8765.62	5333.53	0.60846	-0.716766	0.544562	0.514675	nomal
meta_868	Menatetrenone (Vitamin K2)	189532	242699	152487	163384	186897	257316	194906	202532	1.03913	0.0553719	0.852671	0.161703	nomal
meta_869	D-Panose	49174.2	104133	49881.1	44024.8	35467.4	59414.6	67729.3	46302.3	0.683637	-0.548697	0.363803	0.786818	nomal
meta_870	Stachyose	16941.2	11677.6	25148.1	25176	11333.8	44845.3	17922.3	27118.4	1.51311	0.597514	0.452999	0.657692	nomal
meta_871	Isohemiphloin	17215.2	11638	15155.9	10289.6	11309.1	7015.25	14669.7	9537.98	0.650183	-0.621082	0.0723944	1.27174	nomal
meta_872	DIMBOA glucoside	18167.8	22071.4	16055.8	30342.9	14137.6	14357.2	18765	19612.6	1.04517	0.063735	0.892276	0.123701	nomal
meta_873	Apigenin-6-C-xyloside-8-C-arabinoside	9.02405	6921.96	14766.8	16161.4	28157.4	9955.43	7232.6	18091.4	2.50137	1.32272	0.190783	1.01743	nomal
meta_874	D-Maltotetraose	19011.3	52412.3	14887.4	22029.8	27169.5	20093.7	28770.3	23097.7	0.80283	-0.316834	0.68212	0.373693	nomal
meta_875	Luteolin-7-O-gentiobioside	19434.8	26821.4	13275.4	21206.6	12441.2	23082.6	19843.9	18910.1	0.952945	-0.0695351	0.864096	0.147705	nomal
meta_876	Monopalmitin	156055	165853	171948	165692	141954	130041	164618	145896	0.886264	-0.174191	0.208774	1.03482	nomal
meta_877	Luteolin-8-C-glucoside (Orientin)	3232.38	7636.98	5257.24	14693.7	9106.06	7328.91	5375.54	10376.2	1.93027	0.948802	0.14015	1.14473	nomal
meta_878	2-α-Linolenoyl-glycerol-1-O-glucoside*	818957	706286	638587	551905	587577	733135	721277	624206	0.865418	-0.208531	0.273027	0.877676	nomal
meta_879	Spermidine	481947	422534	429810	805092	298843	737949	444764	613961	1.38042	0.465109	0.398214	0.766482	nomal
meta_880	Methyl 3-(3-hydroxy-4-methoxyphenyl)propanoate	9177.6	24006.4	33667.2	28107.7	25302.8	29920	22283.7	27776.8	1.24651	0.317891	0.523021	0.580504	nomal
meta_881	6'-O-Sinapoylsucrose	9.02405	9.26034	9.38102	43741.8	21997	36202	9.2218	33980.3	3684.78	11.8474	0.0334558	1.53252	up
meta_882	Methotrexate	7702.82	13491.8	12937.7	12598.9	6441.97	14684.5	11377.4	11241.8	0.988077	-0.0173046	0.967208	0.0346065	nomal
meta_883	Naringenin-7-O-Neohesperidoside(Naringin)	29337.5	16431.4	23573.3	21274.4	11943.8	24036.3	23114.1	19084.8	0.82568	-0.276345	0.483789	0.588558	nomal
meta_884	2,4-Dihydroxyquinoline	55766.9	52963.2	39579.5	42213.6	56571	60227.5	49436.5	53004	1.07216	0.100524	0.656312	0.381503	nomal
meta_885	Apigenin-6-C-(2''-glucuronyl)xyloside	18160.8	14540.3	15517.5	13949.4	12751.5	19492.8	16072.9	15397.9	0.958006	-0.0618933	0.791827	0.23359	nomal
meta_886	1-O-Caffeoyl-β-D-glucose*	183185	189101	219394	170156	178072	466514	197226	271581	1.377	0.461527	0.52598	0.579831	nomal
meta_887	5,7,8,3',4'-Pentahydroxy-6-methoxyxanthone	9053.42	16598.2	11210.9	19959.3	23961.8	10852.9	12287.5	18258	1.4859	0.571335	0.269563	0.907358	nomal
meta_888	LysoPC 22:6	9.02405	9.26034	9.38102	81642	67300.8	60597.2	9.2218	69846.6	7574.08	12.8869	0.00780698	1.61128	up
meta_889	Guanosine 5'-monophosphate	42862.5	37251.4	66101	47752.3	40890.6	53123.1	48738.3	47255.3	0.969573	-0.0445792	0.887327	0.127174	nomal
meta_890	Laurocapram	1668.9	1925.03	2835.16	1266.71	1481.86	1807.59	2143.03	1518.72	0.708678	-0.496799	0.213079	1.0271	nomal
meta_891	Kaempferol-3-O-glucuronide	1638.13	1669.71	5661.71	36300.6	8956.94	2847.95	2989.85	16035.2	5.3632	2.4231	0.331883	0.87191	nomal
meta_892	PE(16:0/18:3+O3)	3005.2	2661.72	3591.5	3212.78	3466.45	3570.16	3086.14	3416.46	1.10704	0.146701	0.350753	0.806087	nomal
meta_893	Sinapoylagmatine	59443.4	1739.79	9.38102	9.0876	1095.64	53370.5	20397.5	18158.4	0.890227	-0.167755	0.936275	0.0701078	nomal
meta_894	D-Arabinono-1,4-lactone	228105	416626	271053	134408	134198	119149	305261	129252	0.423413	-1.23986	0.0898086	1.371	nomal
meta_895	2'-Hydoxy-5-methoxyGenistein-O-rhamnosyl-glucoside	14318.9	7758.98	10434.1	9.0876	8.26025	9.07736	10837.4	8.8084	0.000812782	-10.2648	0.029565	1.54403	down
meta_896	Naringenin-7-O-Rutinoside(Narirutin)	303131	334353	456289	460978	300031	441636	364591	400881	1.09954	0.136897	0.626781	0.417237	nomal
meta_897	Azetidine-2-carboxylic acid*	555930	395181	351955	873159	459586	591853	434355	641533	1.47698	0.562647	0.228082	0.988386	nomal
meta_898	L-Pipecolic Acid	745479	709580	866235	652113	548698	645035	773765	615282	0.79518	-0.330647	0.0587162	1.3207	nomal
meta_899	Nepetin (5,7,3',4'-Tetrahydroxy-6-methoxyflavone)	3516.13	535.464	1469.07	7229.09	1184.65	1687.32	1840.22	3367.02	1.82968	0.871593	0.528249	0.55332	nomal
meta_900	Luteolin-7-O-glucuronide	9.02405	9.26034	9.38102	59144.2	19797	2675.33	9.2218	27205.5	2950.13	11.5266	0.245285	1.03322	nomal
meta_901	L-Citrulline	23852.3	16988.3	9.38102	11260.5	19988	9.07736	13616.7	10419.2	0.765178	-0.386132	0.744946	0.282292	nomal
meta_902	L-Cysteine	46826.7	56641.2	69123.4	74757.5	56150.3	43946.3	57530.4	58284.7	1.01311	0.0187921	0.949118	0.0565699	nomal
meta_903	Naringenin-7-O-glucoside (Prunin)	20211.9	18752.2	10156.3	8137.25	8104.96	15614.6	16373.5	10618.9	0.648547	-0.624717	0.228013	0.953874	nomal
meta_904	Gallic acid-4-O-(6'''-feruloyl)sophoroside	25410.6	29238.8	28417.1	30939.2	26400.8	23465.3	27688.9	26935.1	0.972777	-0.0398186	0.779469	0.246236	nomal
meta_905	Kaempferol-3-O-robinobioside(Biorobin)	27904.9	9932.41	27769.1	9.0876	4692.9	9.07736	21868.8	1570.35	0.0718079	-3.79971	0.0682884	1.399	nomal
meta_906	Quercetin-5-O-β-D-glucoside	67420.8	33381.7	62941.8	31766.8	32908.3	9.07736	54581.4	21561.4	0.395031	-1.33996	0.0951717	1.2054	nomal
meta_907	Quercetin3-O-galactoside	67420.8	33381.7	62941.8	31766.8	32908.3	9.07736	54581.4	21561.4	0.395031	-1.33996	0.0951717	1.2054	nomal
meta_908	(7Z)-Hexadecenoic acid*	11388.6	18805.4	20857.7	13793.3	6191.73	7241.84	17017.2	9075.64	0.53332	-0.906926	0.102862	1.19158	nomal
meta_909	Chrysoeriol-7-O-(6''-acetyl)glucoside	3788.86	8281.94	1131.11	6563.44	8853.41	9774.05	4400.64	8396.97	1.90812	0.932155	0.186402	1.07491	nomal
meta_910	3,4-Dihydroxy-L-phenylalanine (L-Dopa)	206246	134667	147251	64396.5	58451.3	115133	162722	79327.1	0.487502	-1.03652	0.0449729	1.35181	down
meta_911	Furanofructosyl-α-D-(3-mustard acyl)glucoside	10531.5	22334.5	10951.1	27766.9	26922.2	19455.5	14605.7	24714.9	1.69214	0.758849	0.106032	1.20104	nomal
meta_912	2-Feruloyl-sn-glycerol*	196019	146964	311910	191994	248616	185255	218298	208622	0.955675	-0.0654081	0.867839	0.149999	nomal
meta_913	4-Pyridoxic acid	5199.53	17694.7	14334.6	8488.25	15812.9	17870.1	12409.6	14057.1	1.13276	0.17984	0.744534	0.283031	nomal
meta_914	safflor yellow A	22768.2	13702.2	19423.9	13575.3	10781.9	25601	18631.4	16652.7	0.893798	-0.161979	0.730273	0.302648	nomal
meta_915	2,6-Diaminooimelic acid	22446.3	27869.5	24957.1	31121	11775.1	26049.1	25091	22981.7	0.915937	-0.12668	0.754916	0.281805	nomal
meta_916	Maltitol	50570.8	46733.5	35815.8	64589.5	33167.6	74398.2	44373.4	57385.1	1.29323	0.370982	0.409834	0.724409	nomal
meta_917	16-Methylheptadecanoic acid	7.42803e+06	1.88354e+07	1.82883e+07	1.09665e+07	2.49209e+07	1.01212e+07	1.48506e+07	1.53362e+07	1.0327	0.0464201	0.940292	0.0650099	nomal
meta_918	Stearic Acid	7.42803e+06	1.88354e+07	1.82883e+07	1.09665e+07	2.49209e+07	1.01212e+07	1.48506e+07	1.53362e+07	1.0327	0.0464201	0.940292	0.0650099	nomal
meta_919	Tricin-4'-O-glucoside*	89377.9	26590.5	35876.9	105519	70199.6	40345.6	50615.1	72021.4	1.42292	0.508858	0.474735	0.599747	nomal
meta_920	Syringaresinol-4'-O-(6''-acetyl)glucoside	12143.1	9874.24	9.38102	8492.56	8.26025	9.07736	7342.23	2836.63	0.386345	-1.37204	0.393518	0.709635	nomal
meta_921	N-Formyl-L-Methionine	1.09437e+06	1.29956e+06	1.20019e+06	949295	412151	1.24715e+06	1.19804e+06	869532	0.725795	-0.462366	0.30957	0.894078	nomal
meta_922	4-Acetamidobutyric acid	423769	982415	1.04792e+06	1.1094e+06	355840	1.22056e+06	818035	895265	1.09441	0.130151	0.830553	0.188097	nomal
meta_923	Sinapyl alcohol	12514.6	10611.8	11880.9	14839.9	18364.5	11432.7	11669.1	14879	1.27508	0.350587	0.24586	0.999495	nomal
meta_924	Luteolin-7-O-neohesperidoside (Lonicerin)	9.02405	9.26034	3699.26	9.0876	3987.35	9.07736	1239.18	1335.17	1.07746	0.107637	0.960234	0.0424032	nomal
meta_925	Schaftoside	7106.43	3198.16	7239.63	3166.85	3620.41	3110.12	5848.07	3299.13	0.564139	-0.825877	0.192814	1.13064	nomal
meta_926	3-Guanidinopropionic acid	107556	22849.1	29024.4	22772.4	20640.5	16161.6	53143.1	19858.2	0.373674	-1.42015	0.346438	0.851714	nomal
meta_927	8-O-Acetylharpagide	21018.8	26268.1	17948.6	26127.9	27718	18822.7	21745.2	24222.9	1.11394	0.155675	0.536131	0.524798	nomal
meta_928	Stearamide	8075.21	8705.16	6927.53	6467.52	1362.45	6884.74	7902.63	4904.9	0.620667	-0.688108	0.228325	1.02915	nomal
meta_929	Pyridoxine-5'-O-diglucoside	18764.1	26329.1	22628.3	12857	10373.1	12486.8	22573.8	11905.6	0.527409	-0.923006	0.0285019	1.50036	down
meta_930	Orange I	19657.6	12553.7	11303.5	9496.74	10031.3	16154.4	14505	11894.1	0.820005	-0.286296	0.482782	0.592192	nomal
meta_931	24,30-Dihydroxy-12(13)-ene-lupeol	26131.3	30996.4	15038.2	18743.8	15482.9	20619.3	24055.3	18282	0.759998	-0.395932	0.34664	0.823102	nomal
meta_932	Oleanolic acid	26131.3	30996.4	15038.2	18743.8	15482.9	20619.3	24055.3	18282	0.759998	-0.395932	0.34664	0.823102	nomal
meta_933	Ursolic acid	26131.3	30996.4	15038.2	18743.8	15482.9	20619.3	24055.3	18282	0.759998	-0.395932	0.34664	0.823102	nomal
meta_934	Diisooctyl Phthalate*	6.84986e+07	5.94163e+07	4.18886e+07	7.05016e+07	1.07894e+08	5.71754e+07	5.66012e+07	7.85237e+07	1.38732	0.472296	0.28957	0.883293	nomal
meta_935	Bis(2-ethylhexyl)phthalate*	6.84986e+07	5.94163e+07	4.18886e+07	7.05016e+07	1.07894e+08	5.71754e+07	5.66012e+07	7.85237e+07	1.38732	0.472296	0.28957	0.883293	nomal
meta_936	1-Feruloyl-sn-glycerol*	216258	147642	143879	9.0876	88812.9	9.07736	169259	29610.3	0.174941	-2.51506	0.0228683	1.43965	down
meta_937	5,3',4'-Trihydroxy-7,8-dimethoxyflavone-6-C-[apiosyl-(1-2)]-glucoside	3542.97	1511.38	9.38102	8554.23	8.26025	9.07736	1687.91	2857.19	1.69274	0.759358	0.729659	0.311143	nomal
meta_938	Cirsiliol-8-C-(2''-Xylosyl)glucoside	3542.97	1511.38	9.38102	8554.23	8.26025	9.07736	1687.91	2857.19	1.69274	0.759358	0.729659	0.311143	nomal
